# Supplementary material for: tert-Butyl 2-[4-(2-{4-[(tert-butoxycar­bonyl)methoxy]-3-methylphenyl}-2-propyl)-2-methylphenoxy]acetate
Source: Acta Crystallogr Sect E Struct Rep Online. 2010 Jun 23;66(Pt 7):o1750. doi: 10.1107/S1600536810023433 (PMC3006808; doi:10.1107/S1600536810023433)
Supplement: Supplementary file 1 [file e-66-o1750-sup1.cif]

##############################################################################
###                                                                        ###
###        Electronic paper (Acta Crystallographica Section E)             ###
###                                                                        ###
##############################################################################
#                                                                            #
# This CIF contains the data in a paper accepted for publication in Acta     #
# Crystallographica Section E. It conforms to the requirements of Notes      #
# for Authors for Section E, and has been peer reviewed under the auspices   #
# of the IUCr Commission on Journals.                                        #
#                                                                            #
# Full details of the Crystallographic Information File format               #
# are given in the paper "The Crystallographic Information File (CIF):       #
# a New Standard Archive File for Crystallography" by S. R. Hall, F. H.      #
# Allen and I. D. Brown [Acta Cryst. (1991), A47, 655-685].                  #
#                                                                            #
# The current version of the core CIF dictionary is obtainable from          #
# ftp://ftp.iucr.org/pub/cif_core.dic. The current version number is 2.4.    #
#                                                                            #
# Software is freely available for graphical display of the structure(s) in  #
# this CIF.  For information consult the CIF home page http://www.iucr.org/  #
# cif/home.html                                                              #
#                                                                            #
# This file may be used for bona fide research purposes within the           #
# scientific community so long as proper attribution is given to the journal # 
# article from which it was obtained.                                        #
#                                                                            #
##############################################################################
                                             
data_global
_audit_creation_method     SHELXL-97
_journal_date_recd_electronic     2010-06-14
_journal_date_accepted     2010-06-17
_journal_name_full     'Acta Crystallographica, Section E'
_journal_year     2010
_journal_volume     66
_journal_issue      7
_journal_page_first     o1750
_journal_page_last     o1750
_journal_paper_category     QO
_journal_coeditor_code     CI5103
_publ_contact_author
;
     Dr. Seik Weng Ng
     Department of Chemistry
     University of Malaya
     50603 Kuala Lumpur
     Malaysia
;
_publ_contact_author_email     seikweng@um.edu.my
_publ_contact_author_fax     '03 7967 4193'
_publ_contact_author_phone     '03 7967 6778'
_publ_section_title
;\
<i>tert</i>-Butyl 2-[4-(2-{4-[(<i>tert</i>-butoxycarbonyl)methoxy]-\
3-methylphenyl}-2-propyl)-2-methylphenoxy]acetate
;
loop_
    _publ_author_name
    _publ_author_address
    'Ali, Qamar'
;
HEJ Research Institute of Chemistry
International Center for Chemical and Biological Sciences
University of Karachi
Karachi 75270
Pakistan
;
    'Yousuf, Sammer'
;
HEJ Research Institute of Chemistry
International Center for Chemical and Biological Sciences
University of Karachi
Karachi 75270
Pakistan
;
    'Raza Shah, Muhammad'
;
HEJ Research Institute of Chemistry
International Center for Chemical and Biological Sciences
University of Karachi
Karachi 75270
Pakistan
;
    'Ng, Seik Weng'
;
Department of Chemistry
University of Malaya
50603 Kuala Lumpur
Malaysia
;
data_I
_audit_creation_method     SHELXL-97
_chemical_name_systematic
;
<i>tert</i>-Butyl 2-[4-(2-{4-[(<i>tert</i>-butoxycarbonyl)methoxy]-
3-methylphenyl}-2-propyl)-2-methylphenoxy]acetate
;
_chemical_name_common     ?
_chemical_formula_moiety     'C29 H40 O6'
_chemical_formula_sum     'C29 H40 O6'
_chemical_formula_weight     484.61
_chemical_melting_point     ?
_symmetry_cell_setting     triclinic
_symmetry_space_group_name_H-M     'P -1'
_symmetry_space_group_name_Hall     '-P 1'
loop_
    _symmetry_equiv_pos_as_xyz
    'x, y, z'
    '-x, -y, -z'
_cell_length_a     8.3154(6)
_cell_length_b     12.5589(8)
_cell_length_c     13.9410(9)
_cell_angle_alpha     101.7820(10)
_cell_angle_beta     97.5290(10)
_cell_angle_gamma     94.1560(10)
_cell_volume     1405.52(16)
_cell_formula_units_Z     2
_cell_measurement_reflns_used     4014
_cell_measurement_theta_min     2.5
_cell_measurement_theta_max     27.3
_cell_measurement_temperature     293(2)
_exptl_crystal_description     Block
_exptl_crystal_colour     Colourless
_exptl_crystal_size_max     0.45
_exptl_crystal_size_mid     0.35
_exptl_crystal_size_min     0.30
_exptl_crystal_density_diffrn     1.145
_exptl_crystal_density_meas     ?
_exptl_crystal_density_method     'not measured'
_exptl_crystal_F_000     524
_exptl_absorpt_coefficient_mu     0.079
_exptl_absorpt_correction_type     none
_diffrn_ambient_temperature     293(2)
_diffrn_radiation_type     MoK\a
_diffrn_radiation_wavelength     0.71073
_diffrn_radiation_source     'fine-focus sealed tube'
_diffrn_radiation_monochromator     graphite
_diffrn_measurement_device_type     'Bruker SMART APEX diffractometer'
_diffrn_measurement_method     '\w scans'
_diffrn_detector_area_resol_mean     ?
_diffrn_reflns_number     13784
_diffrn_reflns_av_R_equivalents     0.0212
_diffrn_reflns_av_sigmaI/netI     0.0292
_diffrn_reflns_theta_min     1.67
_diffrn_reflns_theta_max     27.50
_diffrn_reflns_theta_full     27.50
_diffrn_measured_fraction_theta_max     0.997
_diffrn_measured_fraction_theta_full     0.997
_diffrn_reflns_limit_h_min     -10
_diffrn_reflns_limit_h_max     10
_diffrn_reflns_limit_k_min     -16
_diffrn_reflns_limit_k_max     14
_diffrn_reflns_limit_l_min     -18
_diffrn_reflns_limit_l_max     17
_diffrn_standards_number     0
_diffrn_standards_interval_count     .
_diffrn_standards_interval_time     .
_diffrn_standards_decay_%     ?
_reflns_number_total     6428
_reflns_number_gt     4482
_reflns_threshold_expression     I>2\s(I)
_refine_ls_structure_factor_coef     Fsqd
_refine_ls_matrix_type     full
_refine_ls_R_factor_all     0.0831
_refine_ls_R_factor_gt     0.0595
_refine_ls_wR_factor_gt     0.1618
_refine_ls_wR_factor_ref     0.1840
_refine_ls_goodness_of_fit_ref     1.030
_refine_ls_restrained_S_all     1.030
_refine_ls_number_reflns     6428
_refine_ls_number_parameters     318
_refine_ls_number_restraints     0
_refine_ls_hydrogen_treatment     constr
_refine_ls_weighting_scheme     calc
_refine_ls_weighting_details
         'calc w=1/[\s^2^(Fo^2^)+(0.0989P)^2^+0.2549P] where P=(Fo^2^+2Fc^2^)/3'
_atom_sites_solution_hydrogens     geom
_atom_sites_solution_primary     direct
_atom_sites_solution_secondary     difmap
_refine_ls_shift/su_max     0.001
_refine_ls_shift/su_mean     0.001
_refine_diff_density_max     0.347
_refine_diff_density_min     -0.194
_refine_ls_extinction_method     none
_refine_ls_extinction_coef     ?
loop_
    _atom_type_symbol
    _atom_type_description
    _atom_type_scat_dispersion_real
    _atom_type_scat_dispersion_imag
    _atom_type_scat_source
    'C' 'C' 0.0033 0.0016
                         'International Tables Vol C Tables 4.2.6.8 and 6.1.1.4'
    'H' 'H' 0.0000 0.0000
                         'International Tables Vol C Tables 4.2.6.8 and 6.1.1.4'
    'O' 'O' 0.0106 0.0060
                         'International Tables Vol C Tables 4.2.6.8 and 6.1.1.4'
_computing_data_collection     'SMART (Bruker, 2002)'
_computing_cell_refinement     'SAINT (Bruker, 2002)'
_computing_data_reduction     'SAINT (Bruker, 2002)'
_computing_structure_solution     'SHELXS97 (Sheldrick, 2008)'
_computing_structure_refinement     'SHELXL97 (Sheldrick, 2008)'
_computing_molecular_graphics     'X-SEED (Barbour, 2001)'
_computing_publication_material     'publCIF (Westrip, 2010)'
loop_
    _atom_site_type_symbol
    _atom_site_label
    _atom_site_fract_x
    _atom_site_fract_y
    _atom_site_fract_z
    _atom_site_U_iso_or_equiv
    _atom_site_adp_type
    _atom_site_calc_flag
    _atom_site_refinement_flags
    _atom_site_occupancy
    _atom_site_disorder_assembly
    _atom_site_disorder_group
    O O1 0.54867(16) 0.16145(12) 0.44990(9) 0.0584(4) Uani d . 1 . .
    O O2 0.28231(18) 0.17998(13) 0.40617(11) 0.0644(4) Uani d . 1 . .
    O O3 0.22035(16) 0.13010(10) 0.58548(10) 0.0537(3) Uani d . 1 . .
    O O4 0.13940(17) 0.83903(11) 1.01874(10) 0.0608(4) Uani d . 1 . .
    O O5 0.4354(2) 0.79162(18) 1.21064(11) 0.0891(6) Uani d . 1 . .
    O O6 0.43525(16) 0.77133(14) 1.04833(10) 0.0665(4) Uani d . 1 . .
    C C1 0.6069(3) 0.17993(18) 0.35761(14) 0.0571(5) Uani d . 1 . .
    C C2 0.7872(3) 0.1715(3) 0.3802(2) 0.1093(12) Uani d . 1 . .
    H H2A 0.8337 0.2275 0.4369 0.164 Uiso calc R 1 . .
    H H2B 0.8384 0.1808 0.3242 0.164 Uiso calc R 1 . .
    H H2C 0.8044 0.1010 0.3939 0.164 Uiso calc R 1 . .
    C C3 0.5730(4) 0.29242(19) 0.34262(19) 0.0811(7) Uani d . 1 . .
    H H3A 0.6249 0.3465 0.3994 0.122 Uiso calc R 1 . .
    H H3B 0.4575 0.2972 0.3344 0.122 Uiso calc R 1 . .
    H H3C 0.6150 0.3051 0.2846 0.122 Uiso calc R 1 . .
    C C4 0.5265(4) 0.0919(2) 0.27129(18) 0.0882(8) Uani d . 1 . .
    H H4A 0.4108 0.0961 0.2625 0.132 Uiso calc R 1 . .
    H H4B 0.5486 0.0216 0.2839 0.132 Uiso calc R 1 . .
    H H4C 0.5685 0.1016 0.2124 0.132 Uiso calc R 1 . .
    C C5 0.3936(2) 0.16414(14) 0.46314(13) 0.0459(4) Uani d . 1 . .
    C C6 0.3813(2) 0.14131(16) 0.56480(14) 0.0516(4) Uani d . 1 . .
    H H6A 0.4307 0.0747 0.5700 0.062 Uiso calc R 1 . .
    H H6B 0.4434 0.2005 0.6146 0.062 Uiso calc R 1 . .
    C C7 0.1432(2) 0.22212(13) 0.61535(12) 0.0424(4) Uani d . 1 . .
    C C8 0.2100(2) 0.32846(15) 0.62278(14) 0.0501(4) Uani d . 1 . .
    H H8 0.3146 0.3418 0.6082 0.060 Uiso calc R 1 . .
    C C9 0.1196(2) 0.41480(14) 0.65211(14) 0.0506(4) Uani d . 1 . .
    H H9 0.1661 0.4860 0.6585 0.061 Uiso calc R 1 . .
    C C10 -0.0379(2) 0.39793(13) 0.67218(12) 0.0429(4) Uani d . 1 . .
    C C11 -0.0997(2) 0.29071(14) 0.66524(12) 0.0432(4) Uani d . 1 . .
    H H11 -0.2045 0.2775 0.6795 0.052 Uiso calc R 1 . .
    C C12 -0.0121(2) 0.20183(13) 0.63788(12) 0.0423(4) Uani d . 1 . .
    C C13 -0.0854(3) 0.08640(15) 0.63031(16) 0.0593(5) Uani d . 1 . .
    H H13A -0.1955 0.0875 0.6441 0.089 Uiso calc R 1 . .
    H H13B -0.0223 0.0540 0.6774 0.089 Uiso calc R 1 . .
    H H13C -0.0851 0.0443 0.5646 0.089 Uiso calc R 1 . .
    C C14 -0.1407(2) 0.49513(14) 0.69162(14) 0.0480(4) Uani d . 1 . .
    C C15 -0.3066(2) 0.46110(18) 0.7189(2) 0.0755(7) Uani d . 1 . .
    H H15A -0.3641 0.4036 0.6669 0.113 Uiso calc R 1 . .
    H H15B -0.3691 0.5228 0.7274 0.113 Uiso calc R 1 . .
    H H15C -0.2904 0.4356 0.7796 0.113 Uiso calc R 1 . .
    C C16 -0.1702(3) 0.53592(18) 0.59406(15) 0.0711(7) Uani d . 1 . .
    H H16A -0.0673 0.5558 0.5749 0.107 Uiso calc R 1 . .
    H H16B -0.2309 0.5985 0.6037 0.107 Uiso calc R 1 . .
    H H16C -0.2308 0.4788 0.5429 0.107 Uiso calc R 1 . .
    C C17 -0.0548(2) 0.58614(13) 0.77766(12) 0.0403(4) Uani d . 1 . .
    C C18 -0.0610(2) 0.69584(13) 0.77638(12) 0.0402(4) Uani d . 1 . .
    H H18 -0.1110 0.7143 0.7192 0.048 Uiso calc R 1 . .
    C C19 0.0042(2) 0.77945(13) 0.85692(12) 0.0420(4) Uani d . 1 . .
    C C20 0.0800(2) 0.75110(14) 0.94170(13) 0.0445(4) Uani d . 1 . .
    C C21 0.0898(2) 0.64272(16) 0.94550(14) 0.0522(4) Uani d . 1 . .
    H H21 0.1415 0.6243 1.0023 0.063 Uiso calc R 1 . .
    C C22 0.0220(2) 0.56143(15) 0.86392(14) 0.0494(4) Uani d . 1 . .
    H H22 0.0281 0.4886 0.8671 0.059 Uiso calc R 1 . .
    C C23 -0.0095(3) 0.89746(16) 0.85277(17) 0.0642(6) Uani d . 1 . .
    H H23A 0.0977 0.9358 0.8633 0.096 Uiso calc R 1 . .
    H H23B -0.0696 0.9303 0.9034 0.096 Uiso calc R 1 . .
    H H23C -0.0651 0.9015 0.7890 0.096 Uiso calc R 1 . .
    C C24 0.1975(2) 0.8205(2) 1.11273(14) 0.0632(6) Uani d . 1 . .
    H H24A 0.1263 0.7618 1.1251 0.076 Uiso calc R 1 . .
    H H24B 0.1881 0.8857 1.1619 0.076 Uiso calc R 1 . .
    C C25 0.3708(2) 0.79182(16) 1.12921(13) 0.0527(5) Uani d . 1 . .
    C C26 0.6032(2) 0.7409(2) 1.04549(17) 0.0702(6) Uani d . 1 . .
    C C27 0.6246(5) 0.6415(3) 1.0903(3) 0.1357(14) Uani d . 1 . .
    H H27A 0.6150 0.6602 1.1595 0.203 Uiso calc R 1 . .
    H H27B 0.7303 0.6178 1.0827 0.203 Uiso calc R 1 . .
    H H27C 0.5419 0.5836 1.0572 0.203 Uiso calc R 1 . .
    C C28 0.7205(4) 0.8347(3) 1.1020(3) 0.1313(15) Uani d . 1 . .
    H H28A 0.7017 0.8982 1.0754 0.197 Uiso calc R 1 . .
    H H28B 0.8299 0.8172 1.0967 0.197 Uiso calc R 1 . .
    H H28C 0.7055 0.8493 1.1704 0.197 Uiso calc R 1 . .
    C C29 0.6096(4) 0.7084(4) 0.9371(2) 0.1321(15) Uani d . 1 . .
    H H29A 0.5931 0.7701 0.9073 0.198 Uiso calc R 1 . .
    H H29B 0.5257 0.6502 0.9072 0.198 Uiso calc R 1 . .
    H H29C 0.7142 0.6842 0.9270 0.198 Uiso calc R 1 . .
loop_
    _atom_site_aniso_label
    _atom_site_aniso_U_11
    _atom_site_aniso_U_22
    _atom_site_aniso_U_33
    _atom_site_aniso_U_12
    _atom_site_aniso_U_13
    _atom_site_aniso_U_23
    O1 0.0552(8) 0.0840(10) 0.0451(7) 0.0226(7) 0.0167(6) 0.0235(7)
    O2 0.0593(8) 0.0816(10) 0.0560(8) 0.0185(7) 0.0039(7) 0.0224(7)
    O3 0.0603(8) 0.0434(7) 0.0634(8) 0.0169(6) 0.0273(6) 0.0100(6)
    O4 0.0636(8) 0.0574(8) 0.0506(8) 0.0147(6) -0.0056(6) -0.0076(6)
    O5 0.0735(11) 0.1484(18) 0.0461(9) 0.0218(11) 0.0038(7) 0.0219(9)
    O6 0.0487(8) 0.1064(12) 0.0437(7) 0.0157(7) 0.0103(6) 0.0098(7)
    C1 0.0673(12) 0.0676(13) 0.0446(10) 0.0186(10) 0.0208(9) 0.0193(9)
    C2 0.0730(17) 0.195(4) 0.093(2) 0.048(2) 0.0443(15) 0.075(2)
    C3 0.113(2) 0.0603(14) 0.0764(16) 0.0089(13) 0.0251(14) 0.0213(12)
    C4 0.136(2) 0.0705(15) 0.0585(14) 0.0123(15) 0.0343(15) 0.0028(11)
    C5 0.0526(10) 0.0408(9) 0.0452(9) 0.0152(7) 0.0102(8) 0.0055(7)
    C6 0.0563(11) 0.0560(11) 0.0490(10) 0.0241(9) 0.0171(8) 0.0141(8)
    C7 0.0503(9) 0.0407(9) 0.0375(8) 0.0122(7) 0.0120(7) 0.0055(7)
    C8 0.0454(9) 0.0462(10) 0.0595(11) 0.0042(8) 0.0177(8) 0.0074(8)
    C9 0.0538(10) 0.0344(9) 0.0622(11) 0.0019(7) 0.0144(8) 0.0049(8)
    C10 0.0462(9) 0.0370(8) 0.0426(9) 0.0070(7) 0.0067(7) 0.0004(7)
    C11 0.0430(9) 0.0422(9) 0.0429(9) 0.0042(7) 0.0113(7) 0.0029(7)
    C12 0.0540(10) 0.0355(8) 0.0372(8) 0.0059(7) 0.0112(7) 0.0041(6)
    C13 0.0721(13) 0.0401(10) 0.0686(13) 0.0044(9) 0.0302(10) 0.0066(9)
    C14 0.0489(10) 0.0385(9) 0.0524(10) 0.0110(7) 0.0031(8) 0.0010(7)
    C15 0.0450(11) 0.0517(12) 0.119(2) 0.0112(9) 0.0138(11) -0.0087(12)
    C16 0.0976(17) 0.0548(12) 0.0504(11) 0.0289(11) -0.0129(11) -0.0050(9)
    C17 0.0419(8) 0.0387(8) 0.0405(8) 0.0093(7) 0.0107(7) 0.0048(7)
    C18 0.0458(9) 0.0396(9) 0.0369(8) 0.0100(7) 0.0101(7) 0.0079(6)
    C19 0.0441(9) 0.0388(9) 0.0443(9) 0.0086(7) 0.0130(7) 0.0061(7)
    C20 0.0413(9) 0.0461(9) 0.0428(9) 0.0090(7) 0.0075(7) -0.0005(7)
    C21 0.0564(11) 0.0567(11) 0.0432(9) 0.0166(8) 0.0007(8) 0.0105(8)
    C22 0.0586(11) 0.0391(9) 0.0525(10) 0.0141(8) 0.0060(8) 0.0129(8)
    C23 0.0833(15) 0.0417(10) 0.0646(13) 0.0103(10) 0.0068(11) 0.0058(9)
    C24 0.0547(11) 0.0802(15) 0.0449(10) 0.0143(10) 0.0049(8) -0.0102(9)
    C25 0.0516(10) 0.0627(12) 0.0382(9) 0.0016(8) 0.0045(8) 0.0010(8)
    C26 0.0450(11) 0.0988(18) 0.0643(13) 0.0143(11) 0.0131(9) 0.0065(12)
    C27 0.140(3) 0.116(3) 0.163(4) 0.069(2) 0.040(3) 0.029(3)
    C28 0.0605(16) 0.132(3) 0.174(4) -0.0194(17) 0.0303(19) -0.027(3)
    C29 0.087(2) 0.228(5) 0.081(2) 0.045(2) 0.0380(17) 0.007(2)
loop_
    _geom_bond_atom_site_label_1
    _geom_bond_atom_site_label_2
    _geom_bond_site_symmetry_2
    _geom_bond_distance
    _geom_bond_publ_flag
    O1 C5 . 1.328(2) ?
    O1 C1 . 1.488(2) ?
    O2 C5 . 1.194(2) ?
    O3 C7 . 1.379(2) ?
    O3 C6 . 1.409(2) ?
    O4 C20 . 1.384(2) ?
    O4 C24 . 1.407(3) ?
    O5 C25 . 1.191(2) ?
    O6 C25 . 1.298(2) ?
    O6 C26 . 1.478(2) ?
    C1 C4 . 1.502(3) ?
    C1 C2 . 1.507(3) ?
    C1 C3 . 1.511(3) ?
    C2 H2A . 0.96 ?
    C2 H2B . 0.96 ?
    C2 H2C . 0.96 ?
    C3 H3A . 0.96 ?
    C3 H3B . 0.96 ?
    C3 H3C . 0.96 ?
    C4 H4A . 0.96 ?
    C4 H4B . 0.96 ?
    C4 H4C . 0.96 ?
    C5 C6 . 1.517(3) ?
    C6 H6A . 0.97 ?
    C6 H6B . 0.97 ?
    C7 C12 . 1.387(2) ?
    C7 C8 . 1.387(3) ?
    C8 C9 . 1.388(3) ?
    C8 H8 . 0.93 ?
    C9 C10 . 1.385(3) ?
    C9 H9 . 0.93 ?
    C10 C11 . 1.386(2) ?
    C10 C14 . 1.540(2) ?
    C11 C12 . 1.392(2) ?
    C11 H11 . 0.93 ?
    C12 C13 . 1.509(2) ?
    C13 H13A . 0.96 ?
    C13 H13B . 0.96 ?
    C13 H13C . 0.96 ?
    C14 C15 . 1.533(3) ?
    C14 C17 . 1.534(2) ?
    C14 C16 . 1.545(3) ?
    C15 H15A . 0.96 ?
    C15 H15B . 0.96 ?
    C15 H15C . 0.96 ?
    C16 H16A . 0.96 ?
    C16 H16B . 0.96 ?
    C16 H16C . 0.96 ?
    C17 C18 . 1.386(2) ?
    C17 C22 . 1.389(2) ?
    C18 C19 . 1.391(2) ?
    C18 H18 . 0.93 ?
    C19 C20 . 1.389(2) ?
    C19 C23 . 1.507(3) ?
    C20 C21 . 1.381(3) ?
    C21 C22 . 1.389(3) ?
    C21 H21 . 0.93 ?
    C22 H22 . 0.93 ?
    C23 H23A . 0.96 ?
    C23 H23B . 0.96 ?
    C23 H23C . 0.96 ?
    C24 C25 . 1.510(3) ?
    C24 H24A . 0.97 ?
    C24 H24B . 0.97 ?
    C26 C28 . 1.488(4) ?
    C26 C29 . 1.492(4) ?
    C26 C27 . 1.517(5) ?
    C27 H27A . 0.96 ?
    C27 H27B . 0.96 ?
    C27 H27C . 0.96 ?
    C28 H28A . 0.96 ?
    C28 H28B . 0.96 ?
    C28 H28C . 0.96 ?
    C29 H29A . 0.96 ?
    C29 H29B . 0.96 ?
    C29 H29C . 0.96 ?
loop_
    _geom_angle_atom_site_label_1
    _geom_angle_atom_site_label_2
    _geom_angle_atom_site_label_3
    _geom_angle_site_symmetry_1
    _geom_angle_site_symmetry_3
    _geom_angle
    _geom_angle_publ_flag
    C5 O1 C1 . . 122.52(14) ?
    C7 O3 C6 . . 119.71(14) ?
    C20 O4 C24 . . 119.61(16) ?
    C25 O6 C26 . . 123.23(16) ?
    O1 C1 C4 . . 109.56(18) ?
    O1 C1 C2 . . 101.98(16) ?
    C4 C1 C2 . . 111.8(2) ?
    O1 C1 C3 . . 109.83(17) ?
    C4 C1 C3 . . 111.7(2) ?
    C2 C1 C3 . . 111.5(2) ?
    C1 C2 H2A . . 109.5 ?
    C1 C2 H2B . . 109.5 ?
    H2A C2 H2B . . 109.5 ?
    C1 C2 H2C . . 109.5 ?
    H2A C2 H2C . . 109.5 ?
    H2B C2 H2C . . 109.5 ?
    C1 C3 H3A . . 109.5 ?
    C1 C3 H3B . . 109.5 ?
    H3A C3 H3B . . 109.5 ?
    C1 C3 H3C . . 109.5 ?
    H3A C3 H3C . . 109.5 ?
    H3B C3 H3C . . 109.5 ?
    C1 C4 H4A . . 109.5 ?
    C1 C4 H4B . . 109.5 ?
    H4A C4 H4B . . 109.5 ?
    C1 C4 H4C . . 109.5 ?
    H4A C4 H4C . . 109.5 ?
    H4B C4 H4C . . 109.5 ?
    O2 C5 O1 . . 127.28(17) ?
    O2 C5 C6 . . 125.41(17) ?
    O1 C5 C6 . . 107.31(15) ?
    O3 C6 C5 . . 113.92(15) ?
    O3 C6 H6A . . 108.8 ?
    C5 C6 H6A . . 108.8 ?
    O3 C6 H6B . . 108.8 ?
    C5 C6 H6B . . 108.8 ?
    H6A C6 H6B . . 107.7 ?
    O3 C7 C12 . . 114.91(15) ?
    O3 C7 C8 . . 124.60(16) ?
    C12 C7 C8 . . 120.48(15) ?
    C7 C8 C9 . . 119.50(17) ?
    C7 C8 H8 . . 120.2 ?
    C9 C8 H8 . . 120.2 ?
    C10 C9 C8 . . 121.84(16) ?
    C10 C9 H9 . . 119.1 ?
    C8 C9 H9 . . 119.1 ?
    C9 C10 C11 . . 116.96(15) ?
    C9 C10 C14 . . 119.77(15) ?
    C11 C10 C14 . . 123.03(15) ?
    C10 C11 C12 . . 123.05(16) ?
    C10 C11 H11 . . 118.5 ?
    C12 C11 H11 . . 118.5 ?
    C7 C12 C11 . . 118.11(15) ?
    C7 C12 C13 . . 120.80(15) ?
    C11 C12 C13 . . 121.08(16) ?
    C12 C13 H13A . . 109.5 ?
    C12 C13 H13B . . 109.5 ?
    H13A C13 H13B . . 109.5 ?
    C12 C13 H13C . . 109.5 ?
    H13A C13 H13C . . 109.5 ?
    H13B C13 H13C . . 109.5 ?
    C15 C14 C17 . . 106.90(16) ?
    C15 C14 C10 . . 111.80(15) ?
    C17 C14 C10 . . 111.47(14) ?
    C15 C14 C16 . . 108.36(18) ?
    C17 C14 C16 . . 111.53(15) ?
    C10 C14 C16 . . 106.79(15) ?
    C14 C15 H15A . . 109.5 ?
    C14 C15 H15B . . 109.5 ?
    H15A C15 H15B . . 109.5 ?
    C14 C15 H15C . . 109.5 ?
    H15A C15 H15C . . 109.5 ?
    H15B C15 H15C . . 109.5 ?
    C14 C16 H16A . . 109.5 ?
    C14 C16 H16B . . 109.5 ?
    H16A C16 H16B . . 109.5 ?
    C14 C16 H16C . . 109.5 ?
    H16A C16 H16C . . 109.5 ?
    H16B C16 H16C . . 109.5 ?
    C18 C17 C22 . . 117.09(15) ?
    C18 C17 C14 . . 121.98(15) ?
    C22 C17 C14 . . 120.75(15) ?
    C17 C18 C19 . . 122.83(15) ?
    C17 C18 H18 . . 118.6 ?
    C19 C18 H18 . . 118.6 ?
    C20 C19 C18 . . 118.19(15) ?
    C20 C19 C23 . . 120.99(16) ?
    C18 C19 C23 . . 120.81(16) ?
    C21 C20 O4 . . 124.86(16) ?
    C21 C20 C19 . . 120.66(16) ?
    O4 C20 C19 . . 114.47(15) ?
    C20 C21 C22 . . 119.52(16) ?
    C20 C21 H21 . . 120.2 ?
    C22 C21 H21 . . 120.2 ?
    C21 C22 C17 . . 121.70(16) ?
    C21 C22 H22 . . 119.2 ?
    C17 C22 H22 . . 119.2 ?
    C19 C23 H23A . . 109.5 ?
    C19 C23 H23B . . 109.5 ?
    H23A C23 H23B . . 109.5 ?
    C19 C23 H23C . . 109.5 ?
    H23A C23 H23C . . 109.5 ?
    H23B C23 H23C . . 109.5 ?
    O4 C24 C25 . . 116.98(17) ?
    O4 C24 H24A . . 108.1 ?
    C25 C24 H24A . . 108.1 ?
    O4 C24 H24B . . 108.1 ?
    C25 C24 H24B . . 108.1 ?
    H24A C24 H24B . . 107.3 ?
    O5 C25 O6 . . 126.65(19) ?
    O5 C25 C24 . . 120.14(18) ?
    O6 C25 C24 . . 113.20(16) ?
    O6 C26 C28 . . 109.1(2) ?
    O6 C26 C29 . . 102.79(19) ?
    C28 C26 C29 . . 116.1(3) ?
    O6 C26 C27 . . 109.7(2) ?
    C28 C26 C27 . . 110.2(3) ?
    C29 C26 C27 . . 108.5(3) ?
    C26 C27 H27A . . 109.5 ?
    C26 C27 H27B . . 109.5 ?
    H27A C27 H27B . . 109.5 ?
    C26 C27 H27C . . 109.5 ?
    H27A C27 H27C . . 109.5 ?
    H27B C27 H27C . . 109.5 ?
    C26 C28 H28A . . 109.5 ?
    C26 C28 H28B . . 109.5 ?
    H28A C28 H28B . . 109.5 ?
    C26 C28 H28C . . 109.5 ?
    H28A C28 H28C . . 109.5 ?
    H28B C28 H28C . . 109.5 ?
    C26 C29 H29A . . 109.5 ?
    C26 C29 H29B . . 109.5 ?
    H29A C29 H29B . . 109.5 ?
    C26 C29 H29C . . 109.5 ?
    H29A C29 H29C . . 109.5 ?
    H29B C29 H29C . . 109.5 ?
loop_
    _geom_torsion_atom_site_label_1
    _geom_torsion_atom_site_label_2
    _geom_torsion_atom_site_label_3
    _geom_torsion_atom_site_label_4
    _geom_torsion_site_symmetry_1
    _geom_torsion_site_symmetry_2
    _geom_torsion_site_symmetry_3
    _geom_torsion_site_symmetry_4
    _geom_torsion
    _geom_torsion_publ_flag
    C5 O1 C1 C4 . . . . -62.9(2) ?
    C5 O1 C1 C2 . . . . 178.6(2) ?
    C5 O1 C1 C3 . . . . 60.2(3) ?
    C1 O1 C5 O2 . . . . 0.6(3) ?
    C1 O1 C5 C6 . . . . 179.73(16) ?
    C7 O3 C6 C5 . . . . -80.1(2) ?
    O2 C5 C6 O3 . . . . 5.4(3) ?
    O1 C5 C6 O3 . . . . -173.69(15) ?
    C6 O3 C7 C12 . . . . -177.31(15) ?
    C6 O3 C7 C8 . . . . 3.2(3) ?
    O3 C7 C8 C9 . . . . 178.89(17) ?
    C12 C7 C8 C9 . . . . -0.6(3) ?
    C7 C8 C9 C10 . . . . -1.5(3) ?
    C8 C9 C10 C11 . . . . 2.3(3) ?
    C8 C9 C10 C14 . . . . -172.32(17) ?
    C9 C10 C11 C12 . . . . -1.1(3) ?
    C14 C10 C11 C12 . . . . 173.34(16) ?
    O3 C7 C12 C11 . . . . -177.78(14) ?
    C8 C7 C12 C11 . . . . 1.8(3) ?
    O3 C7 C12 C13 . . . . 0.7(2) ?
    C8 C7 C12 C13 . . . . -179.79(18) ?
    C10 C11 C12 C7 . . . . -0.9(3) ?
    C10 C11 C12 C13 . . . . -179.34(17) ?
    C9 C10 C14 C15 . . . . -176.28(18) ?
    C11 C10 C14 C15 . . . . 9.4(3) ?
    C9 C10 C14 C17 . . . . -56.7(2) ?
    C11 C10 C14 C17 . . . . 129.00(18) ?
    C9 C10 C14 C16 . . . . 65.4(2) ?
    C11 C10 C14 C16 . . . . -109.0(2) ?
    C15 C14 C17 C18 . . . . -95.7(2) ?
    C10 C14 C17 C18 . . . . 141.89(16) ?
    C16 C14 C17 C18 . . . . 22.6(2) ?
    C15 C14 C17 C22 . . . . 79.1(2) ?
    C10 C14 C17 C22 . . . . -43.3(2) ?
    C16 C14 C17 C22 . . . . -162.58(17) ?
    C22 C17 C18 C19 . . . . -0.6(3) ?
    C14 C17 C18 C19 . . . . 174.44(15) ?
    C17 C18 C19 C20 . . . . 0.6(3) ?
    C17 C18 C19 C23 . . . . -178.41(17) ?
    C24 O4 C20 C21 . . . . -8.0(3) ?
    C24 O4 C20 C19 . . . . 170.98(16) ?
    C18 C19 C20 C21 . . . . 0.0(3) ?
    C23 C19 C20 C21 . . . . 178.97(18) ?
    C18 C19 C20 O4 . . . . -179.11(15) ?
    C23 C19 C20 O4 . . . . -0.1(2) ?
    O4 C20 C21 C22 . . . . 178.45(17) ?
    C19 C20 C21 C22 . . . . -0.5(3) ?
    C20 C21 C22 C17 . . . . 0.6(3) ?
    C18 C17 C22 C21 . . . . 0.0(3) ?
    C14 C17 C22 C21 . . . . -175.09(17) ?
    C20 O4 C24 C25 . . . . 82.9(2) ?
    C26 O6 C25 O5 . . . . 1.7(4) ?
    C26 O6 C25 C24 . . . . -179.7(2) ?
    O4 C24 C25 O5 . . . . 168.5(2) ?
    O4 C24 C25 O6 . . . . -10.2(3) ?
    C25 O6 C26 C28 . . . . -65.1(3) ?
    C25 O6 C26 C29 . . . . 171.0(3) ?
    C25 O6 C26 C27 . . . . 55.7(3) ?
