# Supplementary material for: tert-Butyl 2-[4-(2-{4-[(tert-butoxycar­bonyl)methoxy]-3-methylphenyl}-2-propyl)-2-methylphenoxy]acetate
Source: Acta Crystallogr Sect E Struct Rep Online. 2010 Jun 23;66(Pt 7):o1750. doi: 10.1107/S1600536810023433 (PMC3006808; doi:10.1107/S1600536810023433)
Supplement: Supplementary file 2 [file e-66-o1750-Isup2.hkl]

# 
# h,k,l, Fc-squared, Fo-squared, sigma(Fo-squared) and status flag 
# 
data_I
_shelx_title '  P-1' 
_shelx_refln_list_code          4 
_shelx_F_calc_maximum      136.51 
_exptl_crystal_F_000       524.00 
_reflns_d_resolution_high  0.7697 
 
loop_ 
 _symmetry_equiv_pos_as_xyz 
 'x, y, z' 
 '-x, -y, -z' 
 
_cell_length_a     8.3154 
_cell_length_b    12.5589 
_cell_length_c    13.9410 
_cell_angle_alpha 101.782 
_cell_angle_beta   97.529 
_cell_angle_gamma  94.156 
 
_shelx_F_squared_multiplier     1.000 
 
loop_ 
 _refln_index_h 
 _refln_index_k 
 _refln_index_l 
 _refln_F_squared_calc 
 _refln_F_squared_meas 
 _refln_F_squared_sigma 
 _refln_observed_status 
   1   0   0      904.45      963.18     11.29 o 
   2   0   0     2380.71     2435.99     28.04 o 
   3   0   0        0.07        0.45      0.39 o 
   4   0   0      345.22      395.08      5.45 o 
   5   0   0      449.19      495.23      8.08 o 
   6   0   0      174.57      146.78      3.00 o 
   7   0   0       45.59       43.56      2.26 o 
   8   0   0        0.05        0.25      0.75 o 
   9   0   0        0.18        0.81      1.24 o 
  10   0   0        9.99       10.52      1.76 o 
 -10   1   0        0.44        2.78      1.29 o 
  -9   1   0        7.26        6.75      1.29 o 
  -8   1   0       93.91       87.97      2.62 o 
  -7   1   0       40.93       38.23      1.74 o 
  -6   1   0       21.56       24.78      1.28 o 
  -5   1   0        2.52        3.32      1.53 o 
  -4   1   0      885.63      932.96     11.50 o 
  -3   1   0     3343.32     3831.75     49.54 o 
  -2   1   0      459.17      513.03      7.24 o 
  -1   1   0     1589.84     1825.86     21.14 o 
   0   1   0       37.59       37.11      0.96 o 
   1   1   0     2658.33     2843.25     32.72 o 
   2   1   0      422.95      387.97      4.93 o 
   3   1   0     1292.25     1430.55     16.91 o 
   4   1   0       44.35       37.77      1.93 o 
   5   1   0      365.33      437.39      6.21 o 
   6   1   0      143.54      134.13      2.89 o 
   7   1   0       44.03       44.18      1.81 o 
   8   1   0       13.46       12.89      1.25 o 
   9   1   0        0.06        0.56      1.24 o 
  10   1   0        7.06       14.04      1.92 o 
 -10   2   0       10.81       11.97      1.91 o 
  -9   2   0        0.85        0.08      0.85 o 
  -8   2   0       17.49       15.72      1.51 o 
  -7   2   0       50.25       56.28      2.03 o 
  -6   2   0      263.11      251.76      4.27 o 
  -5   2   0      286.38      325.23      4.87 o 
  -4   2   0     1759.62     1836.40     21.70 o 
  -3   2   0     1018.04     1056.74     12.68 o 
  -2   2   0     1284.65     1450.12     16.93 o 
  -1   2   0      830.00      939.67     11.03 o 
   0   2   0    13397.03    13217.80    157.69 o 
   1   2   0     3625.14     3490.54     39.93 o 
   2   2   0        0.70        0.45      0.27 o 
   3   2   0      715.48      712.06      8.87 o 
   4   2   0      161.51      163.19      2.82 o 
   5   2   0      279.23      273.88      4.37 o 
   6   2   0      162.26      156.66      3.22 o 
   7   2   0        4.12        2.74      0.84 o 
   8   2   0       22.66       19.49      1.43 o 
   9   2   0        1.07        1.55      1.19 o 
  10   2   0        3.81        3.26      1.45 o 
 -10   3   0        0.00       -0.80      1.27 o 
  -9   3   0        2.96        1.14      1.14 o 
  -8   3   0       78.76       67.02      2.33 o 
  -7   3   0      316.35      329.37      5.45 o 
  -6   3   0       34.14       41.83      1.68 o 
  -5   3   0       92.53      100.88      3.58 o 
  -4   3   0      453.09      411.07      5.65 o 
  -3   3   0      601.13      634.28      7.93 o 
  -2   3   0      310.63      326.69      4.27 o 
  -1   3   0      890.87      979.97     11.56 o 
   0   3   0    11682.82    11960.37    137.02 o 
   1   3   0        8.52        2.47      0.37 o 
   2   3   0      531.38      570.06      9.67 o 
   3   3   0       28.85       27.23      1.00 o 
   4   3   0       52.37       50.34      1.48 o 
   5   3   0      255.96      250.73      4.16 o 
   6   3   0       70.56       65.08      2.07 o 
   7   3   0       96.39       96.03      4.48 o 
   8   3   0        0.06        0.09      0.98 o 
   9   3   0        3.00        1.52      1.26 o 
  10   3   0        0.01        1.57      1.46 o 
 -10   4   0       13.53       13.82      2.03 o 
  -9   4   0        1.84        1.39      1.20 o 
  -8   4   0        0.65       -0.16      0.79 o 
  -7   4   0      399.86      399.65      6.73 o 
  -6   4   0      203.22      206.46      4.99 o 
  -5   4   0       20.25       22.45      1.12 o 
  -4   4   0      836.99      978.69     12.09 o 
  -3   4   0       50.59       38.25      1.17 o 
  -2   4   0       92.52       79.97      1.51 o 
  -1   4   0       25.17       23.45      2.04 o 
   0   4   0      469.63      497.47      6.20 o 
   1   4   0      116.05       75.64      1.81 o 
   2   4   0      821.41      757.26      9.36 o 
   3   4   0       47.73       51.16      1.43 o 
   4   4   0        6.20        7.44      0.72 o 
   5   4   0       20.17       17.00      1.11 o 
   6   4   0       62.49       56.96      1.97 o 
   7   4   0        4.53        3.95      1.54 o 
   8   4   0        0.26       -0.21      1.72 o 
   9   4   0        0.14        0.19      1.25 o 
  10   4   0        3.61        4.94      1.65 o 
 -10   5   0        1.26       -0.44      1.47 o 
  -9   5   0        5.39        2.76      1.40 o 
  -8   5   0        1.55        1.63      1.95 o 
  -7   5   0      109.89      120.02      3.50 o 
  -6   5   0       13.72       13.87      1.41 o 
  -5   5   0       11.86       13.68      0.93 o 
  -4   5   0       91.98       76.28      1.82 o 
  -3   5   0      519.32      627.03      7.99 o 
  -2   5   0     1314.33     1487.94     17.55 o 
  -1   5   0      410.95      430.50      5.59 o 
   0   5   0      290.31      292.44      4.03 o 
   1   5   0      187.65      222.47      3.32 o 
   2   5   0      197.02      154.50      3.03 o 
   3   5   0       11.91       13.76      1.62 o 
   4   5   0      160.84      160.83      3.01 o 
   5   5   0      214.28      201.39      3.73 o 
   6   5   0       40.83       40.84      2.05 o 
   7   5   0       32.27       31.65      2.13 o 
   8   5   0        2.18        1.62      1.16 o 
   9   5   0        8.56       11.16      2.04 o 
 -10   6   0        3.56        2.39      1.66 o 
  -9   6   0        0.22       -0.41      1.23 o 
  -8   6   0        4.11        4.55      1.33 o 
  -7   6   0        2.02        3.14      0.92 o 
  -6   6   0      235.53      231.50      4.18 o 
  -5   6   0        3.44        1.07      0.72 o 
  -4   6   0       11.81        8.36      0.81 o 
  -3   6   0      533.86      550.33      7.22 o 
  -2   6   0     1197.16     1332.49     15.93 o 
  -1   6   0     1309.79     1513.34     17.93 o 
   0   6   0      131.41      109.41      2.11 o 
   1   6   0      124.10      154.30      2.96 o 
   2   6   0     1100.16     1170.87     14.31 o 
   3   6   0        1.20        2.07      0.57 o 
   4   6   0       57.52       55.52      1.78 o 
   5   6   0       71.59       75.35      2.33 o 
   6   6   0      158.34      151.95      4.28 o 
   7   6   0        2.16        2.92      2.00 o 
   8   6   0        0.21        1.71      1.17 o 
   9   6   0        0.02       -0.41      1.26 o 
 -10   7   0        7.15       10.72      3.35 o 
  -9   7   0       21.78       20.89      2.16 o 
  -8   7   0        1.34        2.46      2.13 o 
  -7   7   0       32.36       34.67      2.24 o 
  -6   7   0       35.63       28.28      1.87 o 
  -5   7   0       39.17       34.53      1.50 o 
  -4   7   0       77.80       85.40      2.06 o 
  -3   7   0       10.72        5.17      0.62 o 
  -2   7   0       13.85       21.38      1.29 o 
  -1   7   0       14.96       25.53      1.04 o 
   0   7   0        6.03       10.90      0.74 o 
   1   7   0        1.23        0.55      0.67 o 
   2   7   0       58.67       41.96      1.46 o 
   3   7   0        2.78        4.13      0.72 o 
   4   7   0       41.50       33.87      1.67 o 
   5   7   0       57.72       49.69      3.19 o 
   6   7   0       43.12       39.16      3.66 o 
   7   7   0        9.06        7.15      1.46 o 
   8   7   0        1.05        3.08      1.33 o 
   9   7   0        0.01       -1.01      1.28 o 
  -9   8   0        3.89        1.29      2.69 o 
  -8   8   0       11.03        8.97      2.80 o 
  -7   8   0       45.56       48.54      2.61 o 
  -6   8   0        0.74        1.38      1.05 o 
  -5   8   0       30.35       31.93      3.97 o 
  -4   8   0       33.84       39.04      1.47 o 
  -3   8   0        0.06        0.07      0.72 o 
  -2   8   0      244.85      228.60      3.69 o 
  -1   8   0        5.41        5.88      0.65 o 
   0   8   0      159.34      169.43      3.02 o 
   1   8   0       19.03       17.72      1.00 o 
   2   8   0       49.27       47.88      1.96 o 
   3   8   0      102.79      101.81      2.86 o 
   4   8   0      122.38      106.44      2.69 o 
   5   8   0       11.16       15.51      1.28 o 
   6   8   0        0.88       -0.26      1.01 o 
   7   8   0        3.21        2.95      1.27 o 
   8   8   0        0.01        2.02      1.40 o 
  -9   9   0       38.06       39.08      4.57 o 
  -8   9   0        0.79       -1.15      2.29 o 
  -7   9   0        4.76        3.55      2.44 o 
  -6   9   0      266.14      237.22     15.91 o 
  -5   9   0        2.01       -0.35      0.91 o 
  -4   9   0        2.32        1.26      0.93 o 
  -3   9   0       30.23       29.49      2.09 o 
  -2   9   0       68.44       64.41      3.36 o 
  -1   9   0      104.58      108.09      3.90 o 
   0   9   0        1.60        2.96      0.67 o 
   1   9   0        7.28        4.88      0.78 o 
   2   9   0      137.21      138.35      2.96 o 
   3   9   0       26.22       29.22      2.48 o 
   4   9   0      222.67      210.54      4.13 o 
   5   9   0       34.73       31.54      2.11 o 
   6   9   0        0.02        0.58      1.13 o 
   7   9   0        0.54        1.14      1.60 o 
   8   9   0        0.01        1.94      1.34 o 
  -8  10   0       14.48       13.43      3.33 o 
  -7  10   0        1.68       -0.64      2.35 o 
  -6  10   0        4.15        7.97      2.62 o 
  -5  10   0        0.49       -1.00      1.95 o 
  -4  10   0        9.23        6.22      1.17 o 
  -3  10   0       38.00       36.38      2.40 o 
  -2  10   0      592.87      617.13      8.41 o 
  -1  10   0      450.68      475.18      8.71 o 
   0  10   0       53.15       45.66      1.77 o 
   1  10   0        0.59        0.84      0.73 o 
   2  10   0        5.57        3.43      0.92 o 
   3  10   0        0.35        0.60      0.83 o 
   4  10   0        6.61        3.78      1.03 o 
   5  10   0        0.88        2.90      1.22 o 
   6  10   0        1.79        0.97      1.24 o 
   7  10   0        0.64        1.61      1.54 o 
  -8  11   0       10.93        8.06      3.29 o 
  -7  11   0       11.20       12.01      3.20 o 
  -6  11   0        8.04        9.61      2.86 o 
  -5  11   0        1.36        2.02      2.22 o 
  -4  11   0        0.00       -1.40      1.75 o 
  -3  11   0        5.42        5.73      2.04 o 
  -2  11   0       75.01       81.21      2.83 o 
  -1  11   0       57.99       59.35      2.13 o 
   0  11   0        3.01        2.07      0.83 o 
   1  11   0       16.15       17.35      2.07 o 
   2  11   0       48.56       47.96      1.98 o 
   3  11   0       10.82        5.06      1.01 o 
   4  11   0        0.08        1.02      1.06 o 
   5  11   0        8.06        7.68      2.56 o 
   6  11   0        0.04        0.17      1.18 o 
  -7  12   0        0.69        0.73      2.62 o 
  -6  12   0       52.88       46.05      4.51 o 
  -5  12   0        6.67        3.53      2.42 o 
  -4  12   0       13.29       12.99      2.80 o 
  -3  12   0       46.79       49.58      4.22 o 
  -2  12   0        4.39        4.86      2.04 o 
  -1  12   0        8.02       11.31      1.39 o 
   0  12   0        8.97       10.83      1.11 o 
   1  12   0       17.41       14.66      1.23 o 
   2  12   0        9.27        6.88      1.09 o 
   3  12   0        5.12        5.51      1.07 o 
   4  12   0       10.95        7.17      1.44 o 
   5  12   0        4.65        7.07      1.58 o 
   6  12   0        0.47       -2.81      2.38 o 
  -7  13   0        1.16        5.73      2.98 o 
  -6  13   0        0.00       -0.22      2.46 o 
  -5  13   0        0.38       -1.20      2.29 o 
  -4  13   0        0.21        3.73      2.44 o 
  -3  13   0        0.01        1.73      2.24 o 
  -2  13   0        0.52        1.33      1.91 o 
  -1  13   0        4.79        6.33      2.29 o 
   0  13   0        6.03        4.24      1.95 o 
   1  13   0        3.26        1.28      0.87 o 
   2  13   0        4.55        2.65      0.99 o 
   3  13   0        0.55        0.09      1.48 o 
   4  13   0        2.02        3.12      1.37 o 
   5  13   0        1.04        1.89      1.45 o 
  -6  14   0        1.75        3.73      3.04 o 
  -5  14   0        5.33        9.44      3.33 o 
  -4  14   0        6.61        8.41      3.06 o 
  -3  14   0        1.47        7.57      2.73 o 
  -2  14   0        0.08        1.44      2.11 o 
  -1  14   0        1.32        2.82      2.18 o 
   0  14   0        4.72        8.81      2.62 o 
   1  14   0       20.63       25.13      3.33 o 
   2  14   0       21.23       24.44      4.01 o 
   3  14   0        0.03        1.13      2.13 o 
   4  14   0        5.62        8.37      1.98 o 
  -4  15   0       15.15       26.64      4.09 o 
  -3  15   0        3.22        2.09      2.71 o 
  -2  15   0       18.80       30.84      3.97 o 
  -1  15   0        1.56        4.00      2.40 o 
   0  15   0        5.15        9.59      2.84 o 
   1  15   0        0.99        5.20      2.53 o 
   0 -16   1        4.46       13.43      3.26 o 
   1 -16   1        0.18        6.17      2.78 o 
   2 -16   1        0.03       -1.38      2.35 o 
  -1 -15   1       38.35       62.61      4.93 o 
   0 -15   1       28.91       38.01      4.00 o 
   1 -15   1       25.13       33.90      3.89 o 
   2 -15   1        8.27       12.92      3.02 o 
   3 -15   1        1.48        3.33      2.80 o 
   4 -15   1        0.22        3.77      2.98 o 
  -4 -14   1        4.57        5.14      1.62 o 
  -3 -14   1       15.05       20.99      2.07 o 
  -2 -14   1        3.28        3.91      1.34 o 
  -1 -14   1        0.50        0.82      1.16 o 
   0 -14   1       20.73       24.73      3.11 o 
   1 -14   1        6.29        7.22      2.38 o 
   2 -14   1        4.42        4.71      2.31 o 
   3 -14   1        0.03       -2.13      2.09 o 
   4 -14   1       21.48       22.49      3.75 o 
   5 -14   1       42.18       53.31      5.06 o 
   6 -14   1        5.56        1.47      3.11 o 
  -5 -13   1        0.07       -1.22      1.25 o 
  -4 -13   1        2.84        2.82      1.36 o 
  -3 -13   1        0.30       -0.92      1.10 o 
  -2 -13   1        0.28       -0.10      0.91 o 
  -1 -13   1        0.08        0.14      0.98 o 
   0 -13   1        0.15       -1.29      0.86 o 
   1 -13   1        6.27        4.41      1.21 o 
   2 -13   1        7.81       10.17      2.58 o 
   3 -13   1        0.00        0.20      2.02 o 
   4 -13   1        1.45        0.71      2.29 o 
   5 -13   1        0.73        0.64      2.46 o 
   6 -13   1        0.31        1.55      2.71 o 
   7 -13   1        2.07        7.86      3.44 o 
  -6 -12   1        1.77        5.10      1.65 o 
  -5 -12   1        3.37        4.44      1.36 o 
  -4 -12   1        5.56        5.97      1.42 o 
  -3 -12   1        5.11        6.79      1.10 o 
  -2 -12   1        1.12        2.68      0.91 o 
  -1 -12   1        0.14        0.13      0.75 o 
   0 -12   1       32.30       31.80      1.99 o 
   1 -12   1       76.87       91.36      3.13 o 
   2 -12   1       20.67       21.99      1.72 o 
   3 -12   1        0.02        1.98      2.02 o 
   4 -12   1        7.85        4.29      2.42 o 
   5 -12   1       14.14       14.79      3.13 o 
   6 -12   1        4.68        6.57      2.80 o 
   7 -12   1        0.80        0.29      2.58 o 
  -7 -11   1        2.30        2.42      1.62 o 
  -6 -11   1        4.89        6.05      1.55 o 
  -5 -11   1        3.02        2.49      1.31 o 
  -4 -11   1       14.00       11.17      1.55 o 
  -3 -11   1      175.93      165.79      4.22 o 
  -2 -11   1       40.78       30.67      2.35 o 
  -1 -11   1        7.97        9.39      1.67 o 
   0 -11   1        0.05       -1.08      0.72 o 
   1 -11   1        0.04        0.20      1.01 o 
   2 -11   1        8.04       12.78      1.39 o 
   3 -11   1       47.61       48.19      2.40 o 
   4 -11   1       11.87        9.01      2.55 o 
   5 -11   1       42.11       35.81      3.84 o 
   6 -11   1       17.69       16.27      3.22 o 
   7 -11   1       13.23       12.57      3.24 o 
   8 -11   1       21.01       26.62      4.13 o 
  -7 -10   1        0.56        3.00      1.43 o 
  -6 -10   1       37.99       38.21      2.47 o 
  -5 -10   1       56.56       54.94      5.65 o 
  -4 -10   1       68.46       64.50      2.28 o 
  -3 -10   1      258.71      257.75      5.90 o 
  -2 -10   1       70.98       64.71      4.23 o 
  -1 -10   1       93.16       87.97      2.32 o 
   0 -10   1       82.08       65.55      2.01 o 
   1 -10   1      152.02      172.00      3.43 o 
   2 -10   1       15.59        9.77      2.04 o 
   3 -10   1       17.90       16.25      1.49 o 
   4 -10   1       13.82       13.78      1.55 o 
   5 -10   1       17.29       14.56      1.96 o 
   6 -10   1       15.90       14.36      2.95 o 
   7 -10   1        2.82       -3.20      2.13 o 
   8 -10   1        0.15        1.18      2.82 o 
  -8  -9   1        2.01        0.90      1.39 o 
  -7  -9   1        0.00        0.10      1.16 o 
  -6  -9   1        0.31        0.72      1.22 o 
  -5  -9   1       12.14       10.17      1.50 o 
  -4  -9   1        1.94        2.38      0.89 o 
  -3  -9   1      101.78       97.91      2.55 o 
  -2  -9   1       60.39       52.94      1.83 o 
  -1  -9   1        0.56        0.08      0.59 o 
   0  -9   1        9.32        9.59      0.84 o 
   1  -9   1        4.02        6.71      0.74 o 
   2  -9   1      315.48      326.52      4.93 o 
   3  -9   1        8.39        9.82      1.25 o 
   4  -9   1        0.32        1.84      1.74 o 
   5  -9   1        4.81        2.24      1.08 o 
   6  -9   1       23.76       20.03      2.46 o 
   7  -9   1       28.62       32.98      2.28 o 
   8  -9   1       25.21       20.65      3.53 o 
   9  -9   1       47.08       57.33      5.24 o 
  -8  -8   1        2.46        3.91      1.45 o 
  -7  -8   1        4.02        3.84      1.34 o 
  -6  -8   1       40.58       38.45      2.54 o 
  -5  -8   1       70.98       70.85      2.87 o 
  -4  -8   1       55.64       42.14      1.75 o 
  -3  -8   1        0.88        1.44      0.69 o 
  -2  -8   1       19.58       16.22      1.02 o 
  -1  -8   1      301.30      300.36      4.58 o 
   0  -8   1      233.57      228.82      5.04 o 
   1  -8   1       26.78       21.12      1.04 o 
   2  -8   1       10.12        9.54      0.73 o 
   3  -8   1      106.99      107.28      2.30 o 
   4  -8   1       40.98       28.36      1.81 o 
   5  -8   1       39.03       36.85      2.13 o 
   6  -8   1       74.52       86.34      3.25 o 
   7  -8   1       19.22       15.85      2.39 o 
   8  -8   1       83.37       75.51      3.55 o 
   9  -8   1       30.96       21.67      3.69 o 
  -9  -7   1       13.39       14.66      2.07 o 
  -8  -7   1        1.34        2.97      1.33 o 
  -7  -7   1       13.66       11.41      1.66 o 
  -6  -7   1       35.41       33.98      6.42 o 
  -5  -7   1       16.77       13.23      1.34 o 
  -4  -7   1        7.88        7.66      0.88 o 
  -3  -7   1       42.74       35.56      1.44 o 
  -2  -7   1       30.21       30.69      1.29 o 
  -1  -7   1      174.20      147.80      2.68 o 
   0  -7   1      156.25      153.54      2.69 o 
   1  -7   1      153.92      121.43      2.28 o 
   2  -7   1      276.29      287.92      4.25 o 
   3  -7   1        0.01        0.85      0.47 o 
   4  -7   1      184.30      184.72      3.37 o 
   5  -7   1        6.29        6.92      1.18 o 
   6  -7   1        7.47        5.24      1.45 o 
   7  -7   1       10.39       11.42      3.63 o 
   8  -7   1        8.55        9.05      1.70 o 
   9  -7   1        9.71        9.69      1.86 o 
  10  -7   1        0.82        1.28      1.62 o 
  -9  -6   1        1.58        2.73      1.45 o 
  -8  -6   1        1.72        1.44      1.22 o 
  -7  -6   1       11.09       12.16      1.61 o 
  -6  -6   1      106.77       91.23      4.55 o 
  -5  -6   1      523.89      515.73      7.40 o 
  -4  -6   1       36.82       29.24      1.31 o 
  -3  -6   1        1.27       -0.05      0.46 o 
  -2  -6   1      729.43      693.99      8.87 o 
  -1  -6   1      446.72      415.43      5.60 o 
   0  -6   1     1538.95     1645.52     19.38 o 
   1  -6   1      559.10      551.18      7.04 o 
   2  -6   1     1231.68     1368.08     16.32 o 
   3  -6   1      427.26      467.51      6.26 o 
   4  -6   1       53.35       57.63      1.61 o 
   5  -6   1      243.11      223.41      5.35 o 
   6  -6   1      499.63      495.86      7.22 o 
   7  -6   1        0.07        0.61      1.25 o 
   8  -6   1        0.33       -1.62      1.08 o 
   9  -6   1        7.37        6.29      1.63 o 
  10  -6   1        4.66        5.18      1.79 o 
  -9  -5   1        9.17        8.80      1.72 o 
  -8  -5   1        0.01       -0.07      1.08 o 
  -7  -5   1        7.43        7.21      1.40 o 
  -6  -5   1        1.95        1.75      0.80 o 
  -5  -5   1      476.80      426.89      6.28 o 
  -4  -5   1        2.40        1.41      0.60 o 
  -3  -5   1      104.77      109.02      2.20 o 
  -2  -5   1     1217.65     1273.71     15.27 o 
  -1  -5   1       38.53       32.73      1.08 o 
   0  -5   1      163.87      148.84      2.36 o 
   1  -5   1      812.30      848.96     10.28 o 
   2  -5   1      794.21      847.24     10.32 o 
   3  -5   1      213.52      201.78      3.14 o 
   4  -5   1      213.59      186.16      3.15 o 
   5  -5   1       63.95       63.47      1.81 o 
   6  -5   1        3.72        4.32      0.82 o 
   7  -5   1      436.32      448.64      6.93 o 
   8  -5   1        1.24        1.50      1.87 o 
   9  -5   1        1.48        0.60      2.40 o 
  10  -5   1        0.54       -0.51      1.45 o 
 -10  -4   1        0.28        1.21      1.39 o 
  -9  -4   1        1.01        1.02      1.18 o 
  -8  -4   1       33.41       30.75      2.16 o 
  -7  -4   1        0.47        0.38      0.96 o 
  -6  -4   1      102.28       95.39      4.93 o 
  -5  -4   1      148.28      132.35      2.74 o 
  -4  -4   1       63.24       61.64      1.63 o 
  -3  -4   1      154.27      138.35      2.46 o 
  -2  -4   1       64.64       61.06      1.42 o 
  -1  -4   1     2628.15     2579.99     29.74 o 
   0  -4   1     2334.95     2319.35     28.56 o 
   1  -4   1     1737.69     1782.96     20.73 o 
   2  -4   1     1375.90     1497.89     17.60 o 
   3  -4   1      663.60      699.79      8.75 o 
   4  -4   1      108.53      141.86      2.59 o 
   5  -4   1       40.84       34.21      1.37 o 
   6  -4   1       30.10       30.04      1.45 o 
   7  -4   1        6.34        6.55      1.05 o 
   8  -4   1       28.57       27.44      2.48 o 
   9  -4   1        2.97        1.45      1.29 o 
  10  -4   1        2.22        3.55      1.67 o 
 -10  -3   1        0.94        2.24      1.34 o 
  -9  -3   1        0.26        1.19      1.54 o 
  -8  -3   1        1.64        1.99      1.95 o 
  -7  -3   1       35.53       33.62      1.66 o 
  -6  -3   1       21.47       18.36      1.16 o 
  -5  -3   1       71.47       82.06      2.05 o 
  -4  -3   1        0.97        1.56      0.48 o 
  -3  -3   1       58.17       63.37      1.46 o 
  -2  -3   1      930.86      895.66     10.76 o 
  -1  -3   1     1906.52     1902.24     21.98 o 
   0  -3   1     2336.11     2345.62     68.62 o 
   1  -3   1      428.17      395.21      5.52 o 
   2  -3   1       30.33       31.26      1.34 o 
   3  -3   1        1.05       -0.05      0.32 o 
   4  -3   1        6.84        3.48      0.56 o 
   5  -3   1      110.67       86.26      2.06 o 
   6  -3   1      279.28      265.78      4.48 o 
   7  -3   1       52.89       47.18      2.96 o 
   8  -3   1        3.71        4.69      1.19 o 
   9  -3   1       16.24       17.69      1.50 o 
  10  -3   1        0.14       -1.93      1.29 o 
 -10  -2   1        3.58        3.89      1.46 o 
  -9  -2   1       14.60       12.40      1.69 o 
  -8  -2   1       91.29       77.64      3.30 o 
  -7  -2   1        2.33        2.87      0.79 o 
  -6  -2   1      187.19      173.11      4.83 o 
  -5  -2   1      320.12      290.22      4.49 o 
  -4  -2   1      138.47      107.80      3.86 o 
  -3  -2   1        0.18        0.32      0.34 o 
  -2  -2   1      726.85      638.05      7.77 o 
  -1  -2   1      820.13      791.55     11.76 o 
   0  -2   1     1197.20     1157.91     48.14 o 
   1  -2   1     3080.51     3299.72     46.05 o 
   2  -2   1      176.38      153.67      2.27 o 
   3  -2   1      196.87      197.99      4.48 o 
   4  -2   1      692.96      732.23      9.30 o 
   5  -2   1      145.88      153.07      3.60 o 
   6  -2   1        4.36        6.23      0.87 o 
   7  -2   1       43.12       43.67      2.65 o 
   8  -2   1        5.53        7.85      1.20 o 
   9  -2   1        2.22        2.16      0.95 o 
  10  -2   1        3.38        2.81      1.18 o 
 -10  -1   1        1.00        2.50      1.33 o 
  -9  -1   1       11.89       12.07      2.01 o 
  -8  -1   1       26.46       23.97      1.47 o 
  -7  -1   1        4.70        4.05      0.83 o 
  -6  -1   1       23.29       23.32      2.14 o 
  -5  -1   1      181.02      178.90      3.15 o 
  -4  -1   1        0.35        2.29      2.21 o 
  -3  -1   1       11.58       10.39      0.59 o 
  -2  -1   1     2316.94     2563.14     29.53 o 
  -1  -1   1     1264.30     1120.92     15.81 o 
   0  -1   1     1100.58     1035.44     15.40 o 
   1  -1   1      440.93      442.12      5.37 o 
   2  -1   1      552.53      621.76      7.60 o 
   3  -1   1        1.09        3.77      0.80 o 
   4  -1   1      218.70      229.77      3.78 o 
   5  -1   1        0.00       -0.66      0.70 o 
   6  -1   1       90.19       96.95      3.26 o 
   7  -1   1       65.41       66.64      2.20 o 
   8  -1   1        2.88        0.61      0.85 o 
   9  -1   1        1.72        1.51      1.28 o 
  10  -1   1        2.36       -0.76      1.16 o 
 -10   0   1        0.84        4.78      1.38 o 
  -9   0   1        6.17        8.56      2.75 o 
  -8   0   1        6.70        7.23      1.04 o 
  -7   0   1       74.83       62.43      2.65 o 
  -6   0   1        0.84       -0.18      0.56 o 
  -5   0   1       18.94       17.97      0.97 o 
  -4   0   1      226.49      289.43      4.23 o 
  -3   0   1     2046.50     2446.40     50.03 o 
  -2   0   1     3183.89     3504.95     40.25 o 
  -1   0   1      371.55      360.62      4.43 o 
   1   0   1       30.54       33.67      0.95 o 
   2   0   1      206.08      245.57      3.35 o 
   3   0   1        4.05        2.30      1.29 o 
   4   0   1      996.71     1074.08     13.18 o 
   5   0   1       48.18       58.45      1.75 o 
   6   0   1        0.05        0.20      0.91 o 
   7   0   1       17.85       17.45      1.27 o 
   8   0   1       19.33       16.09      1.37 o 
   9   0   1        0.02       -0.61      0.84 o 
  10   0   1        0.52        0.72      1.24 o 
 -10   1   1        0.00        0.25      1.18 o 
  -9   1   1       16.10       17.39      3.92 o 
  -8   1   1        0.18       -0.30      0.74 o 
  -7   1   1       12.11       14.83      1.15 o 
  -6   1   1      147.52      140.54      2.88 o 
  -5   1   1        1.88        0.01      0.61 o 
  -4   1   1      115.09      146.47      2.62 o 
  -3   1   1      516.96      571.89      7.15 o 
  -2   1   1     6201.59     6711.11     76.82 o 
  -1   1   1      842.95      985.63     14.12 o 
   0   1   1        1.06        1.14      0.27 o 
   1   1   1     5490.34     5410.46     62.34 o 
   2   1   1       68.11       57.29      1.21 o 
   3   1   1      776.04      774.99      9.58 o 
   4   1   1      286.77      268.03      4.98 o 
   5   1   1       20.88       19.58      1.08 o 
   6   1   1       23.45       22.13      1.29 o 
   7   1   1       44.86       44.22      1.91 o 
   8   1   1        4.04        4.08      1.00 o 
   9   1   1        8.37        8.48      1.58 o 
  10   1   1        0.01        0.79      1.48 o 
 -10   2   1        2.58        1.41      1.57 o 
  -9   2   1        7.11        4.83      1.07 o 
  -8   2   1       13.93       17.25      1.55 o 
  -7   2   1        5.70       10.42      1.20 o 
  -6   2   1       46.92       52.74      2.35 o 
  -5   2   1       10.47        2.56      0.57 o 
  -4   2   1      538.46      588.55     13.62 o 
  -3   2   1      139.23      131.26      2.20 o 
  -2   2   1     1154.96     1194.77     14.00 o 
  -1   2   1      120.35      176.10      2.38 o 
   0   2   1     1376.13     1554.98     18.08 o 
   1   2   1      465.05      388.38      6.88 o 
   2   2   1     1351.95     1217.33     14.43 o 
   3   2   1      198.23      201.22      3.25 o 
   4   2   1        9.52       17.50      0.91 o 
   5   2   1        0.69       -0.16      0.68 o 
   6   2   1       30.97       30.47      1.53 o 
   7   2   1       47.96       50.89      2.12 o 
   8   2   1        0.27       -0.01      0.88 o 
   9   2   1        0.06        1.13      2.66 o 
  10   2   1        4.78        6.32      1.66 o 
 -10   3   1        0.50        0.25      1.19 o 
  -9   3   1        4.92        7.57      1.18 o 
  -8   3   1        0.80       -0.14      0.77 o 
  -7   3   1        0.33        1.24      0.79 o 
  -6   3   1       77.94       90.48      2.31 o 
  -5   3   1      193.63      200.15      3.61 o 
  -4   3   1       20.20       17.82      0.90 o 
  -3   3   1      570.15      576.12     10.81 o 
  -2   3   1      100.91       96.39      1.82 o 
  -1   3   1     1472.70     1523.19     24.65 o 
   0   3   1      824.13      736.46      8.85 o 
   1   3   1        3.05        8.48      0.49 o 
   2   3   1      894.42      861.20     10.51 o 
   3   3   1        3.19        0.37      0.39 o 
   4   3   1      308.38      279.78      4.34 o 
   5   3   1      206.25      191.35      3.52 o 
   6   3   1       32.48       30.92      3.61 o 
   7   3   1       13.99       14.48      1.26 o 
   8   3   1        2.35        2.79      0.95 o 
   9   3   1        2.94        3.43      1.30 o 
  10   3   1        5.62        7.63      1.77 o 
 -10   4   1       10.63        9.34      3.00 o 
  -9   4   1        0.61        1.48      1.37 o 
  -8   4   1        1.14        0.15      1.05 o 
  -7   4   1      291.26      292.20      5.04 o 
  -6   4   1      378.51      402.17      6.90 o 
  -5   4   1       15.22       21.20      1.10 o 
  -4   4   1       23.04       30.00      1.22 o 
  -3   4   1      925.29      933.75     11.37 o 
  -2   4   1       57.00       43.80      1.10 o 
  -1   4   1     2032.29     2194.34     25.35 o 
   0   4   1        2.33       -0.31      0.35 o 
   1   4   1     3993.14     3934.43     45.13 o 
   2   4   1        9.92        9.23      0.64 o 
   3   4   1       43.48       37.65      1.29 o 
   4   4   1      220.61      212.78      3.63 o 
   5   4   1      434.55      412.87      7.75 o 
   6   4   1       15.81       14.91      1.22 o 
   7   4   1        1.54        2.08      0.86 o 
   8   4   1        0.14        2.33      1.19 o 
   9   4   1        0.25        0.09      2.45 o 
 -10   5   1        0.00        0.02      2.38 o 
  -9   5   1        2.81        2.42      1.32 o 
  -8   5   1        2.56        3.03      0.96 o 
  -7   5   1        4.38        2.58      0.90 o 
  -6   5   1       81.02       95.23      3.37 o 
  -5   5   1       16.59       19.73      1.07 o 
  -4   5   1      335.43      337.44      4.89 o 
  -3   5   1      938.99     1128.03     13.65 o 
  -2   5   1      741.74      875.30     10.67 o 
  -1   5   1        1.47        3.50      0.42 o 
   0   5   1      138.79      129.06      2.21 o 
   1   5   1      416.65      392.62      5.31 o 
   2   5   1      136.97      121.27      2.33 o 
   3   5   1        1.16        1.07      0.52 o 
   4   5   1       15.38       14.15      0.97 o 
   5   5   1       65.61       65.98      2.05 o 
   6   5   1      221.76      198.50      3.96 o 
   7   5   1        0.10        0.11      0.82 o 
   8   5   1        3.38        3.42      1.28 o 
   9   5   1        3.63        4.38      1.49 o 
 -10   6   1       19.91       17.78      3.46 o 
  -9   6   1        5.02        3.51      2.22 o 
  -8   6   1        8.10        8.60      1.51 o 
  -7   6   1        2.00        1.35      0.82 o 
  -6   6   1       74.78       78.94      2.43 o 
  -5   6   1      219.10      201.35      3.59 o 
  -4   6   1      135.97      172.73      3.07 o 
  -3   6   1      526.11      495.72      6.61 o 
  -2   6   1      617.43      610.16      9.94 o 
  -1   6   1      236.75      200.02      5.51 o 
   0   6   1       22.84       20.53      0.89 o 
   1   6   1      389.78      432.64      5.90 o 
   2   6   1        1.85        3.66      0.63 o 
   3   6   1        8.02        8.46      0.81 o 
   4   6   1        0.09        1.28      0.63 o 
   5   6   1       17.22       18.18      1.25 o 
   6   6   1       17.33       21.39      1.45 o 
   7   6   1        0.97        0.79      1.02 o 
   8   6   1        1.04        1.68      1.43 o 
   9   6   1        8.71       12.74      2.00 o 
 -10   7   1        1.40       -1.80      2.42 o 
  -9   7   1        8.01        5.93      2.69 o 
  -8   7   1       38.07       32.13      3.66 o 
  -7   7   1       24.38       22.49      2.63 o 
  -6   7   1       99.81      103.31      3.61 o 
  -5   7   1        1.51        0.71      0.63 o 
  -4   7   1      302.28      305.30      4.69 o 
  -3   7   1       12.99       17.17      0.92 o 
  -2   7   1        0.01        0.47      0.42 o 
  -1   7   1       30.03       38.59      1.82 o 
   0   7   1      225.61      225.50      3.58 o 
   1   7   1      513.69      487.83      6.66 o 
   2   7   1       90.17       72.47      1.92 o 
   3   7   1        2.95        6.39      0.80 o 
   4   7   1        0.05       -0.52      0.64 o 
   5   7   1       49.54       42.99      1.86 o 
   6   7   1       85.07       85.02      3.37 o 
   7   7   1        3.50        6.00      1.48 o 
   8   7   1        2.57        3.27      1.62 o 
  -9   8   1       13.06       13.32      3.20 o 
  -8   8   1       10.10        8.79      2.64 o 
  -7   8   1       44.15       47.20      4.02 o 
  -6   8   1       41.42       40.80      4.64 o 
  -5   8   1        0.09        0.62      0.66 o 
  -4   8   1      121.11      106.13      3.05 o 
  -3   8   1       36.82       38.06      1.83 o 
  -2   8   1       72.02       69.35      1.80 o 
  -1   8   1        4.95        1.39      0.55 o 
   0   8   1       14.23       13.54      0.88 o 
   1   8   1       93.56       92.86      2.18 o 
   2   8   1      132.14      130.29      2.78 o 
   3   8   1        0.78       -0.73      1.07 o 
   4   8   1       52.29       50.60      1.97 o 
   5   8   1       12.82       10.56      1.18 o 
   6   8   1        0.00       -0.68      0.97 o 
   7   8   1        0.01       -0.82      1.08 o 
   8   8   1        1.12        2.95      1.89 o 
  -9   9   1       11.69        5.33      3.04 o 
  -8   9   1        0.21       -1.87      2.24 o 
  -7   9   1        8.74        9.01      2.73 o 
  -6   9   1       79.18       80.44      5.28 o 
  -5   9   1        3.92        9.21      2.35 o 
  -4   9   1        8.52       11.22      1.56 o 
  -3   9   1       78.44       73.34      4.91 o 
  -2   9   1       64.12       61.61      1.82 o 
  -1   9   1      529.73      511.86     10.53 o 
   0   9   1      111.25      108.36      2.46 o 
   1   9   1        1.06        1.19      0.88 o 
   2   9   1      755.59      702.26      9.57 o 
   3   9   1      284.94      285.34      4.93 o 
   4   9   1       43.11       39.73      1.83 o 
   5   9   1       24.66       21.19      1.73 o 
   6   9   1        2.61        2.85      1.25 o 
   7   9   1        0.93        0.44      1.14 o 
  -8  10   1       12.78       15.16      3.42 o 
  -7  10   1        0.15        3.37      2.38 o 
  -6  10   1       19.10       16.98      2.98 o 
  -5  10   1      122.83      104.68      5.88 o 
  -4  10   1      102.38       92.74      5.28 o 
  -3  10   1        1.44        0.49      1.41 o 
  -2  10   1        1.42        1.43      0.70 o 
  -1  10   1      314.03      314.84      5.59 o 
   0  10   1       20.80       20.19      1.28 o 
   1  10   1      259.59      251.59      4.42 o 
   2  10   1      209.55      201.99      3.94 o 
   3  10   1       66.31       56.02      2.80 o 
   4  10   1       51.01       48.97      3.24 o 
   5  10   1        9.06        5.69      1.37 o 
   6  10   1        6.06        7.18      1.54 o 
   7  10   1        4.60        5.06      1.57 o 
  -8  11   1        4.31        5.11      2.89 o 
  -7  11   1       21.47       27.06      3.77 o 
  -6  11   1        0.61        1.62      2.29 o 
  -5  11   1        1.71        0.36      2.02 o 
  -4  11   1        0.13       -0.31      1.75 o 
  -3  11   1        2.09        4.02      1.95 o 
  -2  11   1       31.90       38.15      2.20 o 
  -1  11   1      178.00      192.16      3.67 o 
   0  11   1       49.27       47.26      2.04 o 
   1  11   1        1.85        2.87      1.06 o 
   2  11   1       43.66       44.43      1.93 o 
   3  11   1        1.50       -0.45      0.78 o 
   4  11   1        4.57        4.63      1.03 o 
   5  11   1        3.82        6.32      4.93 o 
   6  11   1        3.70        5.15      1.52 o 
  -7  12   1       20.90       23.85      3.80 o 
  -6  12   1        8.99       13.32      3.17 o 
  -5  12   1       15.64       17.12      3.11 o 
  -4  12   1       22.17       26.89      3.37 o 
  -3  12   1        1.48        1.35      2.00 o 
  -2  12   1        7.38        5.71      2.06 o 
  -1  12   1       23.58       20.77      1.79 o 
   0  12   1        8.93        6.10      1.36 o 
   1  12   1        4.48        2.41      0.90 o 
   2  12   1        1.86        2.95      0.94 o 
   3  12   1        2.60        4.16      1.42 o 
   4  12   1       16.62       11.57      1.79 o 
   5  12   1        0.01        0.37      1.53 o 
  -6  13   1       19.28       18.89      3.55 o 
  -5  13   1        1.96        6.22      2.78 o 
  -4  13   1       33.72       53.35      4.80 o 
  -3  13   1        0.25       -1.29      1.82 o 
  -2  13   1        1.73       -0.91      1.67 o 
  -1  13   1       32.46       36.48      3.64 o 
   0  13   1        5.51        4.20      2.11 o 
   1  13   1        5.01        5.99      1.49 o 
   2  13   1        0.01       -0.83      1.25 o 
   3  13   1        3.58        4.30      1.14 o 
   4  13   1        0.10        2.05      1.31 o 
   5  13   1        0.59        0.16      1.34 o 
  -5  14   1        1.25        5.04      3.06 o 
  -4  14   1        3.17        4.15      2.75 o 
  -3  14   1        0.21       -0.93      2.15 o 
  -2  14   1        1.95        5.31      2.42 o 
  -1  14   1        7.48       10.99      2.75 o 
   0  14   1       25.32       31.55      3.66 o 
   1  14   1        5.56        6.08      2.42 o 
   2  14   1       10.32       13.99      2.07 o 
   3  14   1        0.80        0.53      2.22 o 
  -4  15   1       22.48       36.17      4.53 o 
  -3  15   1        7.89       10.06      3.22 o 
  -2  15   1        1.27        8.41      2.93 o 
  -1  15   1       10.88       16.12      3.26 o 
   0  15   1        2.10        4.62      2.62 o 
   1  15   1        1.86        2.24      2.40 o 
   2  15   1        0.10        0.24      2.18 o 
   0 -16   2        3.66        5.93      2.62 o 
   1 -16   2        0.15        2.40      2.51 o 
   2 -16   2        4.74        3.46      2.60 o 
  -3 -15   2        6.07        8.02      2.33 o 
  -2 -15   2        1.76        5.53      2.18 o 
  -1 -15   2       34.47       48.51      4.44 o 
   0 -15   2       12.73       14.23      2.93 o 
   1 -15   2        3.49        5.26      2.62 o 
   2 -15   2        0.37        2.51      2.51 o 
   3 -15   2        0.88        0.78      2.49 o 
   4 -15   2        6.62        9.57      3.31 o 
  -4 -14   2        0.01        0.61      1.36 o 
  -3 -14   2        6.86        9.61      2.29 o 
  -2 -14   2        0.27       -0.27      1.51 o 
  -1 -14   2        3.83        3.68      1.31 o 
   0 -14   2        6.52        5.78      1.63 o 
   1 -14   2        3.21        5.62      2.29 o 
   2 -14   2        1.57        1.13      2.26 o 
   3 -14   2       23.42       28.71      3.73 o 
   4 -14   2        3.45        4.82      2.73 o 
   5 -14   2        0.50        3.71      2.95 o 
   6 -14   2        5.52        7.57      3.49 o 
  -5 -13   2        0.15        0.21      1.26 o 
  -4 -13   2       15.25       15.02      1.84 o 
  -3 -13   2        5.31        4.92      1.36 o 
  -2 -13   2        2.67        2.07      0.94 o 
  -1 -13   2        0.19        1.51      1.01 o 
   0 -13   2        0.75       -0.72      0.95 o 
   1 -13   2        1.03        1.85      1.17 o 
   2 -13   2        0.33        2.25      1.14 o 
   3 -13   2       28.44       28.40      3.44 o 
   4 -13   2       18.61       13.61      3.11 o 
   5 -13   2        0.67       -1.02      2.42 o 
   6 -13   2        2.16        2.53      2.86 o 
   7 -13   2        0.00       -0.38      2.75 o 
  -6 -12   2        0.93        2.02      1.40 o 
  -5 -12   2        3.67        6.13      1.52 o 
  -4 -12   2        0.07        1.25      1.14 o 
  -3 -12   2        2.57        1.35      1.88 o 
  -2 -12   2       53.42       49.05      2.47 o 
  -1 -12   2        1.62        1.72      0.84 o 
   0 -12   2        0.86        0.67      0.95 o 
   1 -12   2        0.17        0.57      0.98 o 
   2 -12   2        4.00        2.96      1.15 o 
   3 -12   2       23.56       21.30      1.76 o 
   4 -12   2        2.25        1.55      1.11 o 
   5 -12   2        0.01       -2.55      2.15 o 
   6 -12   2        1.62        3.13      2.86 o 
   7 -12   2        0.73       -2.66      2.49 o 
  -7 -11   2        9.72       15.24      2.56 o 
  -6 -11   2       11.14       14.18      2.06 o 
  -5 -11   2        0.10        0.11      1.48 o 
  -4 -11   2        0.01       -0.28      1.03 o 
  -3 -11   2        0.71        1.85      0.90 o 
  -2 -11   2       20.94       22.15      1.36 o 
  -1 -11   2        5.67        6.45      0.95 o 
   0 -11   2       36.80       33.57      1.60 o 
   1 -11   2      592.39      592.39     18.33 o 
   2 -11   2      228.65      211.42      5.00 o 
   3 -11   2       40.63       40.13      2.24 o 
   4 -11   2        0.89        0.20      1.09 o 
   5 -11   2        0.28        1.45      1.17 o 
   6 -11   2       18.33       10.08      2.95 o 
   7 -11   2        3.78        4.00      2.75 o 
   8 -11   2        1.83        1.80      3.00 o 
  -7 -10   2        3.05        4.51      1.49 o 
  -6 -10   2       21.07       18.18      1.96 o 
  -5 -10   2       36.78       35.62      2.28 o 
  -4 -10   2       84.26       85.49      3.13 o 
  -3 -10   2       42.02       51.36      2.42 o 
  -2 -10   2      282.98      266.03      4.53 o 
  -1 -10   2        1.54        1.52      1.13 o 
   0 -10   2        8.65        8.96      0.94 o 
   1 -10   2       30.58       24.22      1.22 o 
   2 -10   2       64.82       58.64      2.56 o 
   3 -10   2       45.58       50.24      4.20 o 
   4 -10   2       39.73       31.01      2.63 o 
   5 -10   2       62.68       62.15      5.52 o 
   6 -10   2       19.43       14.07      1.77 o 
   7 -10   2       13.09       13.01      4.91 o 
   8 -10   2        0.14        0.87      2.80 o 
  -8  -9   2        4.89        2.23      3.11 o 
  -7  -9   2       25.70       31.94      2.40 o 
  -6  -9   2       25.57       28.12      2.14 o 
  -5  -9   2        0.01        1.06      1.19 o 
  -4  -9   2        9.62        8.11      1.35 o 
  -3  -9   2        9.08        6.68      1.25 o 
  -2  -9   2       55.24       57.09      2.25 o 
  -1  -9   2        5.27        3.86      0.72 o 
   0  -9   2       74.99       79.53      3.35 o 
   1  -9   2      181.99      184.51      3.31 o 
   2  -9   2      282.04      265.08      4.45 o 
   3  -9   2       17.96       17.80      1.52 o 
   4  -9   2        2.19        4.33      1.16 o 
   5  -9   2        2.94        4.67      1.25 o 
   6  -9   2        9.91        9.39      2.90 o 
   7  -9   2        3.43        1.83      1.23 o 
   8  -9   2        0.01       -1.00      1.59 o 
   9  -9   2        0.44        1.78      2.84 o 
  -8  -8   2        0.58        0.82      1.27 o 
  -7  -8   2        7.57        3.14      2.28 o 
  -6  -8   2      114.36      109.93      3.70 o 
  -5  -8   2        2.22        1.78      1.14 o 
  -4  -8   2       11.74       10.19      0.99 o 
  -3  -8   2       40.39       37.49      1.54 o 
  -2  -8   2      101.52      123.86      3.70 o 
  -1  -8   2        3.24        6.09      1.09 o 
   0  -8   2        0.06        1.09      0.71 o 
   1  -8   2       35.54       25.60      1.11 o 
   2  -8   2       34.82       29.60      2.47 o 
   3  -8   2      135.46      150.76      5.07 o 
   4  -8   2      211.99      197.01      4.62 o 
   5  -8   2       20.66       22.25      1.79 o 
   6  -8   2        0.84       -0.46      1.07 o 
   7  -8   2      293.24      302.91      6.90 o 
   8  -8   2       26.60       25.68      2.71 o 
   9  -8   2       28.90       28.01      2.60 o 
  -9  -7   2        8.62       10.29      1.89 o 
  -8  -7   2        0.78        0.06      1.12 o 
  -7  -7   2        5.42        7.64      1.48 o 
  -6  -7   2       49.41       42.08      2.37 o 
  -5  -7   2       65.63       65.92      5.13 o 
  -4  -7   2       11.03       12.10      1.24 o 
  -3  -7   2        9.26        5.00      0.69 o 
  -2  -7   2       47.88       38.97      1.37 o 
  -1  -7   2      270.74      301.19      4.42 o 
   0  -7   2      635.73      694.54      8.80 o 
   1  -7   2      473.37      515.82      6.75 o 
   2  -7   2      125.50      136.97      3.34 o 
   3  -7   2       58.56       54.95      2.16 o 
   4  -7   2       17.56       21.80      2.23 o 
   5  -7   2       11.04       13.84      1.72 o 
   6  -7   2        5.77        3.97      1.26 o 
   7  -7   2       20.48       17.30      2.92 o 
   8  -7   2       52.71       55.74      6.79 o 
   9  -7   2        0.44        0.28      2.32 o 
  -9  -6   2       13.67       17.40      5.35 o 
  -8  -6   2       11.98       14.47      1.84 o 
  -7  -6   2       26.88       26.01      1.99 o 
  -6  -6   2      221.30      213.37      5.11 o 
  -5  -6   2        2.01        2.98      0.82 o 
  -4  -6   2        3.03        2.66      0.67 o 
  -3  -6   2        0.52        0.43      0.47 o 
  -2  -6   2      285.92      266.01      3.99 o 
  -1  -6   2      777.05      924.25     11.31 o 
   0  -6   2      104.32      142.25      2.42 o 
   1  -6   2        0.08        0.12      0.41 o 
   2  -6   2      381.97      438.49      7.41 o 
   3  -6   2       71.97       55.52      2.17 o 
   4  -6   2      188.10      168.82      2.96 o 
   5  -6   2       45.37       42.25      1.60 o 
   6  -6   2       16.92       11.06      1.90 o 
   7  -6   2       46.90       44.74      2.50 o 
   8  -6   2       49.07       48.32      2.72 o 
   9  -6   2       14.76       17.77      2.10 o 
  10  -6   2        3.00        1.74      1.59 o 
  -9  -5   2        1.74        0.34      1.20 o 
  -8  -5   2        7.21        7.78      1.47 o 
  -7  -5   2        0.01        1.47      1.06 o 
  -6  -5   2        0.24        0.58      1.00 o 
  -5  -5   2      439.82      427.54      9.46 o 
  -4  -5   2       62.77       52.32      1.54 o 
  -3  -5   2      215.84      186.50      3.21 o 
  -2  -5   2      182.27      208.27      3.20 o 
  -1  -5   2      249.51      294.34      4.07 o 
   0  -5   2     2193.15     2440.42     28.22 o 
   1  -5   2       32.11       34.69      1.70 o 
   2  -5   2       26.82       23.03      1.57 o 
   3  -5   2      217.65      228.92      3.42 o 
   4  -5   2       17.69       17.62      0.92 o 
   5  -5   2       26.19       21.31      1.13 o 
   6  -5   2        0.59        0.61      0.67 o 
   7  -5   2      233.66      239.48      5.74 o 
   8  -5   2       17.63       15.16      1.85 o 
   9  -5   2        2.96        2.30      1.70 o 
  10  -5   2        3.58       -0.06      3.44 o 
 -10  -4   2        0.40        0.86      1.94 o 
  -9  -4   2        9.37       13.11      1.83 o 
  -8  -4   2        0.19        0.27      1.00 o 
  -7  -4   2       52.31       43.94      2.33 o 
  -6  -4   2      153.54      134.62      2.97 o 
  -5  -4   2        1.19       -0.24      0.80 o 
  -4  -4   2      254.32      235.20      3.69 o 
  -3  -4   2       30.65       44.69      1.32 o 
  -2  -4   2     1471.35     1515.56     17.82 o 
  -1  -4   2      444.71      448.89      5.68 o 
   0  -4   2      707.43      587.09     14.31 o 
   1  -4   2       42.04       20.97      2.05 o 
   2  -4   2      168.35      147.01      3.05 o 
   3  -4   2      104.39       97.23      1.85 o 
   4  -4   2      279.29      294.05      4.37 o 
   5  -4   2        0.00       -0.11      0.48 o 
   6  -4   2      164.66      162.69      3.27 o 
   7  -4   2       66.74       56.27      2.10 o 
   8  -4   2      159.70      166.11      5.83 o 
   9  -4   2        3.38        0.62      1.31 o 
  10  -4   2        6.94        6.84      3.99 o 
 -10  -3   2        0.41       -0.77      1.15 o 
  -9  -3   2        1.92        4.21      1.34 o 
  -8  -3   2       37.37       34.67      2.21 o 
  -7  -3   2        1.22       -0.24      1.08 o 
  -6  -3   2       47.29       46.02      1.66 o 
  -5  -3   2        0.35        0.55      0.51 o 
  -4  -3   2      193.07      159.71      3.50 o 
  -3  -3   2        8.14        5.68      0.49 o 
  -2  -3   2      136.77      128.72      2.46 o 
  -1  -3   2      236.43      206.28      2.83 o 
   0  -3   2      249.33      245.13      5.23 o 
   1  -3   2      207.69      204.60      6.67 o 
   2  -3   2      117.16       97.86      1.67 o 
   3  -3   2     1187.58     1234.87     15.74 o 
   4  -3   2      261.59      273.90      4.13 o 
   5  -3   2       20.83       23.08      1.28 o 
   6  -3   2        7.49        8.24      0.95 o 
   7  -3   2        0.07       -0.77      0.72 o 
   8  -3   2       69.83       68.42      2.43 o 
   9  -3   2        0.01       -0.28      0.86 o 
  10  -3   2        0.92       -2.55      1.80 o 
 -10  -2   2        0.14       -0.64      1.13 o 
  -9  -2   2        6.61        7.86      1.52 o 
  -8  -2   2       10.39       10.16      1.48 o 
  -7  -2   2       20.70       17.87      1.19 o 
  -6  -2   2       26.78       32.27      1.42 o 
  -5  -2   2       33.04       44.87      1.48 o 
  -4  -2   2      825.51      939.69     11.57 o 
  -3  -2   2      203.32      193.94      3.53 o 
  -2  -2   2      559.57      563.21      8.83 o 
  -1  -2   2      682.02      745.03      8.90 o 
   0  -2   2    10074.57    10716.20    123.58 o 
   1  -2   2     4723.97     4883.75    134.33 o 
   2  -2   2       78.38       83.63      1.52 o 
   3  -2   2      741.73      824.54     10.17 o 
   4  -2   2      100.58       93.20      2.02 o 
   5  -2   2      119.36      116.63      2.50 o 
   6  -2   2      330.87      333.81      5.31 o 
   7  -2   2       11.46       11.04      1.15 o 
   8  -2   2       17.90       15.87      1.38 o 
   9  -2   2        6.24        5.53      1.17 o 
  10  -2   2        1.32        1.65      1.14 o 
 -10  -1   2        2.17        5.43      1.49 o 
  -9  -1   2       23.12       18.88      1.86 o 
  -8  -1   2        0.85        0.71      1.60 o 
  -7  -1   2       56.27       43.84      1.73 o 
  -6  -1   2       32.62       25.89      1.29 o 
  -5  -1   2        2.11        1.00      0.64 o 
  -4  -1   2       19.90       30.65      1.73 o 
  -3  -1   2     1160.18     1296.78     19.48 o 
  -2  -1   2     6341.36     7268.06     90.55 o 
  -1  -1   2    18634.22    21737.29    502.71 o 
   0  -1   2     1379.91     1833.04     21.24 o 
   1  -1   2    13128.57    14129.53    285.77 o 
   2  -1   2      791.37      737.89     12.95 o 
   3  -1   2        5.13        3.18      0.65 o 
   4  -1   2       53.04       60.47      4.01 o 
   5  -1   2      113.57      117.32      2.53 o 
   6  -1   2       33.28       42.68      3.28 o 
   7  -1   2      124.63      135.61      3.16 o 
   8  -1   2       30.90       38.91      2.88 o 
   9  -1   2        0.61        1.37      1.36 o 
  10  -1   2        0.50       -0.97      1.00 o 
 -10   0   2       14.67       19.35      2.07 o 
  -9   0   2        0.49        1.99      1.11 o 
  -8   0   2       11.55        7.93      1.05 o 
  -7   0   2        1.47        2.61      0.74 o 
  -6   0   2        0.19        1.93      1.76 o 
  -5   0   2       43.83       49.64      1.52 o 
  -4   0   2     5788.96     6767.58     77.20 o 
  -3   0   2       87.20       97.70      1.75 o 
  -2   0   2     3123.77     3460.28     45.34 o 
  -1   0   2      115.75      148.03      1.99 o 
   0   0   2      339.32      431.99     10.68 o 
   1   0   2     3025.11     3653.88     50.29 o 
   2   0   2        0.86        1.73      0.31 o 
   3   0   2      462.39      471.96      6.21 o 
   4   0   2     1112.25     1247.15     20.30 o 
   5   0   2      110.38      123.55      2.62 o 
   6   0   2      173.83      150.79      3.21 o 
   7   0   2        1.24        1.42      0.81 o 
   8   0   2       62.16       66.94      2.52 o 
   9   0   2        0.49        1.35      0.96 o 
  10   0   2        0.00        2.25      1.33 o 
 -10   1   2        1.45        1.97      1.24 o 
  -9   1   2       12.24        9.65      1.54 o 
  -8   1   2        0.50        1.00      0.88 o 
  -7   1   2       24.54       21.84      1.30 o 
  -6   1   2       76.11       89.35      2.24 o 
  -5   1   2       17.99       22.35      1.09 o 
  -4   1   2     1335.78     1538.49     18.27 o 
  -3   1   2       25.66       32.62      0.99 o 
  -2   1   2     9590.42    10619.39    121.54 o 
  -1   1   2     2056.74     2272.83     26.54 o 
   0   1   2     1601.61     1860.50     26.30 o 
   1   1   2    16714.76    17333.11    251.78 o 
   2   1   2       46.62       38.00      1.04 o 
   3   1   2       15.93       12.24      0.71 o 
   4   1   2       45.91       29.07      1.39 o 
   5   1   2       22.37       33.79      1.49 o 
   6   1   2      274.61      290.96      4.92 o 
   7   1   2       46.63       50.54      2.05 o 
   8   1   2       75.62       83.09      2.71 o 
   9   1   2       48.32       53.64      2.40 o 
  10   1   2       13.05       14.05      1.99 o 
 -10   2   2       13.48       13.38      1.83 o 
  -9   2   2        7.25        8.06      1.39 o 
  -8   2   2       24.19       24.92      1.50 o 
  -7   2   2      177.02      168.75      3.45 o 
  -6   2   2        0.07        1.52      0.72 o 
  -5   2   2       17.88       13.25      0.85 o 
  -4   2   2     2126.99     2441.96     28.45 o 
  -3   2   2      505.90      579.78      7.30 o 
  -2   2   2       81.32       69.73      1.29 o 
  -1   2   2      588.65      574.51      8.84 o 
   0   2   2       39.18       45.96      1.06 o 
   1   2   2     1084.85     1071.68     12.72 o 
   2   2   2      243.20      251.27      3.61 o 
   3   2   2       20.26       18.32      0.88 o 
   4   2   2      449.41      459.77      6.42 o 
   5   2   2      172.54      159.91      3.17 o 
   6   2   2       29.99       30.88      1.98 o 
   7   2   2       20.44       24.87      1.53 o 
   8   2   2        0.67        0.42      0.88 o 
   9   2   2        7.36        6.00      2.36 o 
  10   2   2        8.40       11.20      3.54 o 
 -10   3   2        4.90        7.53      3.77 o 
  -9   3   2        0.45        1.47      0.88 o 
  -8   3   2       61.09       55.64      2.78 o 
  -7   3   2       92.25       96.90      2.61 o 
  -6   3   2       12.32        5.93      0.86 o 
  -5   3   2        3.70        9.99      0.91 o 
  -4   3   2      413.25      520.46      6.85 o 
  -3   3   2      707.57      769.94      9.47 o 
  -2   3   2      158.38      181.41      2.62 o 
  -1   3   2        4.66       -0.47      0.58 o 
   0   3   2     4316.03     4730.75     54.13 o 
   1   3   2       36.43       26.25      1.18 o 
   2   3   2      100.35       66.89      1.54 o 
   3   3   2      534.31      541.24      7.20 o 
   4   3   2      139.99      120.96      2.55 o 
   5   3   2      125.86      127.12      2.82 o 
   6   3   2      147.66      136.41      3.13 o 
   7   3   2       17.97       16.65      1.36 o 
   8   3   2        6.08        6.56      1.14 o 
   9   3   2        5.23        7.20      1.59 o 
 -10   4   2        8.42       14.98      1.94 o 
  -9   4   2        3.44        4.66      1.45 o 
  -8   4   2        8.13       10.01      1.98 o 
  -7   4   2       27.33       22.91      1.61 o 
  -6   4   2        0.33       -1.00      1.32 o 
  -5   4   2        1.06        2.50      0.60 o 
  -4   4   2       42.51       46.21      1.39 o 
  -3   4   2     1494.48     1731.05     20.37 o 
  -2   4   2      899.13     1005.78     15.59 o 
  -1   4   2        0.24        0.22      0.24 o 
   0   4   2     3015.12     3367.35     38.68 o 
   1   4   2      786.19      853.17     10.64 o 
   2   4   2     1845.16     1986.21     23.42 o 
   3   4   2       15.74       15.57      1.17 o 
   4   4   2      197.46      191.13      3.45 o 
   5   4   2       12.19       12.96      1.07 o 
   6   4   2      125.94      121.25      3.01 o 
   7   4   2        5.94        8.67      1.44 o 
   8   4   2        0.64       -0.02      0.89 o 
   9   4   2        1.34        1.13      1.79 o 
 -10   5   2        0.00       -0.18      2.26 o 
  -9   5   2        0.11        0.10      0.89 o 
  -8   5   2       30.19       25.63      1.59 o 
  -7   5   2        9.95       11.94      1.17 o 
  -6   5   2      404.24      420.95      6.34 o 
  -5   5   2      372.46      391.66      6.13 o 
  -4   5   2      252.47      265.35      4.08 o 
  -3   5   2        1.69        1.57      0.48 o 
  -2   5   2      296.64      291.70      5.38 o 
  -1   5   2        8.76       18.64      1.33 o 
   0   5   2       44.18       39.42      1.14 o 
   1   5   2      633.09      702.19      8.90 o 
   2   5   2      528.88      593.07      7.80 o 
   3   5   2      972.77      911.17     11.59 o 
   4   5   2        9.56        9.86      0.89 o 
   5   5   2      181.76      166.76      3.73 o 
   6   5   2       72.25       73.90      4.60 o 
   7   5   2        0.12       -0.28      0.81 o 
   8   5   2        1.30        0.94      1.14 o 
   9   5   2        0.47        0.83      1.31 o 
 -10   6   2        0.27       -2.46      2.24 o 
  -9   6   2        0.92        1.53      2.22 o 
  -8   6   2        5.63        4.56      1.11 o 
  -7   6   2        2.42        1.28      0.82 o 
  -6   6   2       59.60       57.32      1.97 o 
  -5   6   2      174.11      174.04      3.30 o 
  -4   6   2       21.08       21.09      1.06 o 
  -3   6   2       59.09       58.35      1.71 o 
  -2   6   2       14.97       32.74      1.07 o 
  -1   6   2      373.35      337.19      4.70 o 
   0   6   2     1085.20     1160.80     14.08 o 
   1   6   2        7.80       14.43      0.84 o 
   2   6   2      110.70       96.72      3.95 o 
   3   6   2        4.15        5.65      1.42 o 
   4   6   2        1.09        0.77      0.85 o 
   5   6   2       31.01       26.89      1.46 o 
   6   6   2      166.75      167.22      5.07 o 
   7   6   2       45.48       43.51      2.06 o 
   8   6   2        2.85        4.14      1.41 o 
   9   6   2        0.11        0.92      1.35 o 
 -10   7   2        0.06       -1.09      2.40 o 
  -9   7   2       18.15       20.25      3.33 o 
  -8   7   2       14.01       11.23      2.64 o 
  -7   7   2        0.48       -0.81      0.96 o 
  -6   7   2        7.49        9.76      1.03 o 
  -5   7   2      112.68      121.53      2.67 o 
  -4   7   2       13.98        7.03      0.77 o 
  -3   7   2       18.01       15.40      0.88 o 
  -2   7   2       21.41       26.81      4.40 o 
  -1   7   2       28.18       32.53      1.18 o 
   0   7   2      920.31      975.96     12.14 o 
   1   7   2       96.02       85.01      2.04 o 
   2   7   2       30.90       23.84      1.23 o 
   3   7   2       23.03       28.09      1.48 o 
   4   7   2       39.83       30.05      1.54 o 
   5   7   2        5.85        6.92      1.13 o 
   6   7   2       10.10        7.67      1.17 o 
   7   7   2       14.52       14.24      1.79 o 
   8   7   2       10.81       12.60      1.90 o 
  -9   8   2        4.81        7.53      2.89 o 
  -8   8   2        0.00       -1.98      2.00 o 
  -7   8   2       20.31       16.63      2.91 o 
  -6   8   2        1.24       -0.11      1.73 o 
  -5   8   2       37.27       24.41      1.74 o 
  -4   8   2      118.69      118.58      3.47 o 
  -3   8   2       12.26       19.77      1.13 o 
  -2   8   2        0.67        1.02      0.54 o 
  -1   8   2        6.30        6.01      0.68 o 
   0   8   2      383.80      407.59      5.85 o 
   1   8   2      114.89      112.62      3.28 o 
   2   8   2      154.99      134.26      2.88 o 
   3   8   2      116.52       99.91      2.61 o 
   4   8   2        7.49        7.81      1.31 o 
   5   8   2        1.00        1.04      0.82 o 
   6   8   2        5.94        7.87      1.17 o 
   7   8   2        7.15        7.76      1.70 o 
   8   8   2        3.45        6.54      1.70 o 
  -9   9   2        6.84       14.68      3.49 o 
  -8   9   2        6.36        7.77      2.73 o 
  -7   9   2        0.97        2.20      1.98 o 
  -6   9   2       37.50       33.57      3.55 o 
  -5   9   2       17.46       19.09      2.80 o 
  -4   9   2        5.46        6.43      1.18 o 
  -3   9   2       14.98       20.81      1.62 o 
  -2   9   2      146.31      176.98      3.22 o 
  -1   9   2      853.83      822.53     10.67 o 
   0   9   2        0.85       -0.97      0.64 o 
   1   9   2       49.27       47.69      2.47 o 
   2   9   2       40.89       32.21      1.61 o 
   3   9   2        2.83        3.74      0.92 o 
   4   9   2        0.88        2.66      0.86 o 
   5   9   2        0.06        0.05      0.85 o 
   6   9   2        2.33        2.57      1.83 o 
   7   9   2        0.94        0.86      1.29 o 
  -8  10   2       20.33       25.16      3.73 o 
  -7  10   2        0.35        2.24      2.33 o 
  -6  10   2        6.20       12.92      2.75 o 
  -5  10   2      163.69      180.28      7.57 o 
  -4  10   2        0.35        0.38      1.67 o 
  -3  10   2       15.06       13.06      1.45 o 
  -2  10   2       37.77       43.60      2.41 o 
  -1  10   2       91.16       80.37      3.49 o 
   0  10   2     1232.76     1309.28     16.40 o 
   1  10   2       75.39       71.74      2.24 o 
   2  10   2       15.20       19.26      1.55 o 
   3  10   2       11.99       10.71      1.13 o 
   4  10   2        7.07        5.99      1.04 o 
   5  10   2        6.08        8.14      1.18 o 
   6  10   2        0.08       -0.78      1.48 o 
   7  10   2        0.01        1.41      1.39 o 
  -8  11   2        4.30        6.13      3.04 o 
  -7  11   2        1.01        0.36      2.38 o 
  -6  11   2       40.13       34.46      3.89 o 
  -5  11   2        2.50        2.22      2.15 o 
  -4  11   2       42.80       52.22      4.42 o 
  -3  11   2        3.56        2.89      1.84 o 
  -2  11   2        3.05        0.42      1.59 o 
  -1  11   2        3.28        3.71      1.98 o 
   0  11   2        0.12        1.52      1.15 o 
   1  11   2       54.46       55.36      2.33 o 
   2  11   2        0.48       -0.71      0.71 o 
   3  11   2        4.48        5.91      1.04 o 
   4  11   2        9.72        8.43      1.19 o 
   5  11   2        0.70        1.76      1.25 o 
   6  11   2        0.62       -0.10      3.41 o 
  -7  12   2       12.34       14.23      3.35 o 
  -6  12   2       14.41       21.91      3.55 o 
  -5  12   2        2.28        4.97      2.38 o 
  -4  12   2       23.40       36.06      3.84 o 
  -3  12   2        1.44        3.13      2.06 o 
  -2  12   2        0.05        1.02      1.73 o 
  -1  12   2       17.10       19.95      1.85 o 
   0  12   2       38.71       40.99      2.51 o 
   1  12   2        1.72        1.16      1.22 o 
   2  12   2       20.32       19.66      2.60 o 
   3  12   2        0.41        0.71      0.86 o 
   4  12   2        2.53        0.94      0.95 o 
   5  12   2        0.46        0.89      2.96 o 
  -6  13   2        0.11        0.36      2.38 o 
  -5  13   2       12.75       11.68      3.13 o 
  -4  13   2        6.06       10.37      2.93 o 
  -3  13   2        6.25        8.30      2.71 o 
  -2  13   2        9.20        6.66      2.46 o 
  -1  13   2        5.23        7.62      2.40 o 
   0  13   2       16.89       16.33      1.91 o 
   1  13   2        8.09       12.00      3.46 o 
   2  13   2        5.58        6.19      1.71 o 
   3  13   2        0.63       -0.27      1.47 o 
   4  13   2        0.40       -1.55      2.00 o 
  -5  14   2        1.05        1.80      2.62 o 
  -4  14   2        5.70       12.81      3.26 o 
  -3  14   2        0.25        1.09      2.44 o 
  -2  14   2       27.99       36.06      3.95 o 
  -1  14   2        4.05        7.62      2.66 o 
   0  14   2        0.67        3.97      2.31 o 
   1  14   2        7.14        5.75      1.72 o 
   2  14   2        1.43        2.50      2.41 o 
   3  14   2        0.47       -1.12      2.38 o 
  -3  15   2        0.00        0.18      2.64 o 
  -2  15   2        0.98        4.93      2.75 o 
  -1  15   2        0.91        1.07      2.26 o 
   0  15   2       10.81        6.75      2.84 o 
   1  15   2        9.80       15.10      3.33 o 
   0 -16   3        8.32       15.50      3.15 o 
   1 -16   3        2.44        3.60      2.38 o 
   2 -16   3        0.56        4.15      2.86 o 
  -3 -15   3       22.61       31.64      3.44 o 
  -2 -15   3       13.05       23.20      3.00 o 
  -1 -15   3        0.62        2.02      1.87 o 
   0 -15   3        0.33        2.05      1.53 o 
   1 -15   3        5.66        4.68      2.46 o 
   2 -15   3        1.01        4.40      2.51 o 
   3 -15   3        1.01        2.58      2.71 o 
   4 -15   3       26.20       33.97      4.40 o 
  -4 -14   3        0.02       -1.82      1.22 o 
  -3 -14   3        0.02       -0.78      1.62 o 
  -2 -14   3        0.76       -2.13      1.49 o 
  -1 -14   3        3.63        6.25      1.88 o 
   0 -14   3        8.88       11.67      1.63 o 
   1 -14   3        1.40        2.63      1.23 o 
   2 -14   3        0.90        2.43      1.25 o 
   3 -14   3        8.43       14.79      3.11 o 
   4 -14   3        0.79        1.89      2.64 o 
   5 -14   3        1.02        2.46      2.95 o 
   6 -14   3        0.47        4.80      3.26 o 
  -5 -13   3        0.01       -1.53      1.25 o 
  -4 -13   3        0.00        0.22      1.24 o 
  -3 -13   3       11.53       18.29      1.84 o 
  -2 -13   3        0.36       -0.98      1.40 o 
  -1 -13   3        0.09       -0.18      1.00 o 
   0 -13   3        3.46        4.21      1.25 o 
   1 -13   3        9.04        8.78      1.43 o 
   2 -13   3       27.93       22.63      1.90 o 
   3 -13   3       11.79       11.66      1.62 o 
   4 -13   3        1.02        2.18      1.81 o 
   5 -13   3        0.84        3.75      2.75 o 
   6 -13   3       13.23       12.06      3.55 o 
   7 -13   3        0.50       -1.71      3.09 o 
  -6 -12   3        5.41        6.85      2.98 o 
  -5 -12   3        3.85        4.14      1.47 o 
  -4 -12   3       18.83       17.24      1.83 o 
  -3 -12   3       15.73       16.27      1.70 o 
  -2 -12   3        8.18        6.58      1.14 o 
  -1 -12   3       44.64       40.30      2.30 o 
   0 -12   3       57.64       48.49      2.46 o 
   1 -12   3       22.31       18.27      1.70 o 
   2 -12   3        0.06       -0.11      1.02 o 
   3 -12   3        4.59        1.34      1.75 o 
   4 -12   3        3.51        2.71      2.31 o 
   5 -12   3        0.03        0.05      1.18 o 
   6 -12   3        0.24        1.89      2.64 o 
   7 -12   3        6.88        4.17      3.00 o 
  -7 -11   3        1.53        3.80      1.74 o 
  -6 -11   3        2.20        1.04      1.38 o 
  -5 -11   3        9.27       10.82      3.52 o 
  -4 -11   3        0.92        1.16      1.10 o 
  -3 -11   3       16.77       12.84      1.50 o 
  -2 -11   3       49.01       44.57      1.83 o 
  -1 -11   3       18.96       13.70      1.14 o 
   0 -11   3       12.37       11.46      1.43 o 
   1 -11   3      159.86      162.98      4.73 o 
   2 -11   3      142.77      151.23      4.19 o 
   3 -11   3        4.69        7.88      1.37 o 
   4 -11   3        3.93        4.40      1.31 o 
   5 -11   3       33.01       37.64      3.77 o 
   6 -11   3        7.44        4.47      1.48 o 
   7 -11   3       17.22       18.56      2.13 o 
   8 -11   3        2.82        3.60      3.31 o 
  -7 -10   3       14.59       16.35      2.60 o 
  -6 -10   3        3.70        6.65      1.53 o 
  -5 -10   3        2.89        5.10      2.13 o 
  -4 -10   3        1.86        1.69      1.17 o 
  -3 -10   3       15.49       12.40      1.12 o 
  -2 -10   3        0.12       -0.97      0.65 o 
  -1 -10   3        4.76        1.29      0.71 o 
   0 -10   3       52.22       50.77      1.75 o 
   1 -10   3       35.69       27.39      1.76 o 
   2 -10   3      455.83      465.69      9.54 o 
   3 -10   3       56.42       52.83      4.85 o 
   4 -10   3        2.63        3.96      1.24 o 
   5 -10   3       23.34       23.64      2.86 o 
   6 -10   3        1.65       -0.34      1.20 o 
   7 -10   3        3.71        2.14      1.38 o 
   8 -10   3       42.43       38.89      2.81 o 
  -8  -9   3       22.25       20.76      2.23 o 
  -7  -9   3       30.39       32.18      4.85 o 
  -6  -9   3       44.49       39.21      2.46 o 
  -5  -9   3      100.62      101.84      3.46 o 
  -4  -9   3       10.32       11.71      1.62 o 
  -3  -9   3       11.49       11.65      1.02 o 
  -2  -9   3        8.00        8.78      1.01 o 
  -1  -9   3       10.53        6.76      0.82 o 
   0  -9   3       24.96       31.16      2.00 o 
   1  -9   3       24.79       21.06      1.71 o 
   2  -9   3       37.28       49.31      3.73 o 
   3  -9   3      131.10      142.78      3.95 o 
   4  -9   3       12.19        8.08      1.37 o 
   5  -9   3       39.87       41.41      2.37 o 
   6  -9   3        1.82        1.45      2.56 o 
   7  -9   3       28.74       27.72      2.25 o 
   8  -9   3       42.16       46.07      4.10 o 
   9  -9   3        2.14        1.46      4.50 o 
  -8  -8   3        2.56        2.02      1.68 o 
  -7  -8   3        4.30        6.99      2.22 o 
  -6  -8   3        8.62        6.78      1.45 o 
  -5  -8   3       10.57       10.12      1.63 o 
  -4  -8   3        6.76        4.13      1.10 o 
  -3  -8   3        0.22       -0.60      0.53 o 
  -2  -8   3        9.04        6.82      0.78 o 
  -1  -8   3      221.61      219.35      3.60 o 
   0  -8   3        7.36       10.83      0.79 o 
   1  -8   3       60.35       46.30      1.36 o 
   2  -8   3       40.20       41.68      2.02 o 
   3  -8   3      101.35       96.17      3.04 o 
   4  -8   3        1.31        1.08      0.94 o 
   5  -8   3        0.00        0.43      1.84 o 
   6  -8   3       38.80       36.22      2.32 o 
   7  -8   3        8.19        8.46      1.64 o 
   8  -8   3       11.62        9.43      2.46 o 
   9  -8   3        4.13        4.29      1.88 o 
  -9  -7   3        1.97        2.45      1.44 o 
  -8  -7   3       18.82       21.50      2.06 o 
  -7  -7   3        3.25        1.55      1.30 o 
  -6  -7   3       84.66       80.46      3.10 o 
  -5  -7   3      248.09      228.75      5.23 o 
  -4  -7   3       75.64       68.26      1.89 o 
  -3  -7   3        4.57        5.02      0.67 o 
  -2  -7   3       12.09       16.04      0.90 o 
  -1  -7   3      495.17      541.02      9.79 o 
   0  -7   3      320.08      304.40      8.51 o 
   1  -7   3      346.41      360.19      4.97 o 
   2  -7   3       39.54       38.93      3.80 o 
   3  -7   3       22.52       21.28      1.45 o 
   4  -7   3        0.69        1.74      1.03 o 
   5  -7   3      373.41      364.70      7.23 o 
   6  -7   3       41.28       36.69      2.32 o 
   7  -7   3      188.65      190.90      5.23 o 
   8  -7   3        1.43        0.06      1.27 o 
   9  -7   3        0.64       -0.55      1.45 o 
  -9  -6   3        2.24        4.87      1.47 o 
  -8  -6   3       30.11       27.46      4.21 o 
  -7  -6   3        0.53        0.73      1.12 o 
  -6  -6   3       33.63       25.00      1.89 o 
  -5  -6   3       19.15       14.66      1.48 o 
  -4  -6   3      230.18      214.99      3.59 o 
  -3  -6   3       31.76       26.51      1.14 o 
  -2  -6   3        3.76        3.47      0.61 o 
  -1  -6   3       38.79       27.29      1.13 o 
   0  -6   3        2.73        9.73      0.70 o 
   1  -6   3      814.35      860.16     13.14 o 
   2  -6   3      321.56      311.96      7.34 o 
   3  -6   3       71.06       71.52      2.37 o 
   4  -6   3        0.28        0.62      0.44 o 
   5  -6   3        0.00        0.34      0.85 o 
   6  -6   3       42.32       44.06      2.46 o 
   7  -6   3       17.69       15.81      1.82 o 
   8  -6   3       11.85       13.24      1.82 o 
   9  -6   3        0.04        0.59      1.39 o 
 -10  -5   3        0.00       -0.02      1.39 o 
  -9  -5   3       11.91        9.39      1.69 o 
  -8  -5   3       15.44       19.18      1.89 o 
  -7  -5   3        8.42       10.93      1.47 o 
  -6  -5   3       74.50       71.22      2.76 o 
  -5  -5   3      126.95      110.74      3.29 o 
  -4  -5   3      105.45      104.17      2.22 o 
  -3  -5   3       75.91       66.28      1.57 o 
  -2  -5   3      444.29      433.14      5.72 o 
  -1  -5   3     1109.61     1192.56     14.20 o 
   0  -5   3        5.50        3.74      0.44 o 
   1  -5   3     1203.22     1201.41     17.66 o 
   2  -5   3       68.33       57.37      4.65 o 
   3  -5   3     1183.08     1199.80     18.04 o 
   4  -5   3       31.30       31.18      1.18 o 
   5  -5   3       10.44        8.66      0.81 o 
   6  -5   3      107.67       97.43      3.45 o 
   7  -5   3       36.26       34.40      2.75 o 
   8  -5   3       31.44       30.38      2.31 o 
   9  -5   3       10.29       11.29      3.73 o 
  10  -5   3        0.57        0.85      1.63 o 
 -10  -4   3        1.22        2.08      2.39 o 
  -9  -4   3        0.56        0.00      1.14 o 
  -8  -4   3       18.25       14.57      1.71 o 
  -7  -4   3        5.29        5.81      1.70 o 
  -6  -4   3        0.03       -0.73      1.69 o 
  -5  -4   3      169.27      150.91      3.55 o 
  -4  -4   3      333.61      282.67      4.17 o 
  -3  -4   3       47.78       24.63      0.90 o 
  -2  -4   3        0.08        1.22      0.83 o 
  -1  -4   3      223.36      252.32      3.47 o 
   0  -4   3      222.58      286.16      3.82 o 
   1  -4   3      450.54      392.68      6.43 o 
   2  -4   3       68.93       56.71      1.82 o 
   3  -4   3      151.20      138.14      2.37 o 
   4  -4   3       53.12       56.29      1.54 o 
   5  -4   3       30.22       27.84      1.29 o 
   6  -4   3        0.36       -0.34      0.64 o 
   7  -4   3        0.04        0.59      0.79 o 
   8  -4   3       85.92       86.51      3.52 o 
   9  -4   3        1.25        1.47      1.38 o 
  10  -4   3        0.34       -1.21      2.60 o 
 -10  -3   3        3.75        2.49      2.20 o 
  -9  -3   3       21.21       14.77      1.82 o 
  -8  -3   3        8.24        6.83      1.37 o 
  -7  -3   3       20.28       17.64      2.11 o 
  -6  -3   3        3.53        5.32      1.28 o 
  -5  -3   3      132.65      114.47      2.32 o 
  -4  -3   3        7.93        8.16      1.11 o 
  -3  -3   3      123.56      119.51      2.71 o 
  -2  -3   3       50.41       30.31      1.22 o 
  -1  -3   3       13.68       15.21      0.69 o 
   0  -3   3       72.11       44.53      0.94 o 
   1  -3   3      120.20       87.88      3.65 o 
   2  -3   3     1289.78     1272.00     15.11 o 
   3  -3   3       57.78       52.75      1.87 o 
   4  -3   3      111.68      132.51      2.54 o 
   5  -3   3       82.52       88.10      2.96 o 
   6  -3   3        2.22        2.12      0.77 o 
   7  -3   3        1.20        0.69      0.81 o 
   8  -3   3        8.36       10.30      1.54 o 
   9  -3   3        1.85        1.86      1.37 o 
  10  -3   3        1.15       -1.03      1.41 o 
 -10  -2   3        9.62        8.33      1.59 o 
  -9  -2   3        5.19        3.38      1.27 o 
  -8  -2   3       16.69        9.69      2.10 o 
  -7  -2   3       33.09       29.08      3.77 o 
  -6  -2   3       48.37       42.84      1.56 o 
  -5  -2   3       65.48       67.04      1.72 o 
  -4  -2   3       57.12       99.94      1.95 o 
  -3  -2   3      339.86      339.86      5.67 o 
  -2  -2   3     1015.79     1135.07     16.24 o 
  -1  -2   3       63.75       78.63      3.14 o 
   0  -2   3     1334.27     1514.63     17.62 o 
   1  -2   3     1183.47     1330.21     15.63 o 
   2  -2   3      669.03      670.34     21.15 o 
   3  -2   3        5.34        7.72      0.68 o 
   4  -2   3      369.94      401.48      5.69 o 
   5  -2   3        4.13        3.81      0.71 o 
   6  -2   3        0.45        1.03      0.70 o 
   7  -2   3       64.69       67.10      3.47 o 
   8  -2   3        2.30        3.69      1.02 o 
   9  -2   3        1.55        1.69      1.02 o 
  10  -2   3        4.38        4.85      1.70 o 
 -10  -1   3        0.01        0.71      1.18 o 
  -9  -1   3        9.69        7.01      1.43 o 
  -8  -1   3        0.17        0.80      0.89 o 
  -7  -1   3        1.17        1.67      0.73 o 
  -6  -1   3        8.22        8.28      0.98 o 
  -5  -1   3        0.79        0.88      0.50 o 
  -4  -1   3     2436.46     2748.59     31.89 o 
  -3  -1   3     2823.78     3186.17     36.67 o 
  -2  -1   3     1468.89     1748.38     24.49 o 
  -1  -1   3      383.30      403.42      5.00 o 
   0  -1   3     3110.18     3301.07     51.06 o 
   1  -1   3      893.34      966.29     14.49 o 
   2  -1   3      122.51      145.44      3.52 o 
   3  -1   3      527.62      546.40     12.98 o 
   4  -1   3      318.04      362.31      5.29 o 
   5  -1   3      201.90      229.88      3.95 o 
   6  -1   3        9.80        8.67      1.02 o 
   7  -1   3        5.02        4.94      0.98 o 
   8  -1   3       14.41       16.99      1.47 o 
   9  -1   3        3.67        3.14      1.32 o 
  10  -1   3        0.25       -1.17      1.06 o 
 -10   0   3        0.96        1.13      1.14 o 
  -9   0   3        8.95       12.66      1.63 o 
  -8   0   3       15.07       11.79      1.46 o 
  -7   0   3        3.33        1.70      0.74 o 
  -6   0   3      151.07      155.98      3.03 o 
  -5   0   3      581.98      555.85      7.39 o 
  -4   0   3     1028.07     1055.79     12.81 o 
  -3   0   3     2686.03     3001.93     40.28 o 
  -2   0   3      648.94      809.12      9.65 o 
  -1   0   3      525.72      619.13      9.34 o 
   0   0   3     4462.21     5538.43     84.20 o 
   1   0   3     3532.20     3806.12     44.41 o 
   2   0   3       21.51       15.91      0.77 o 
   3   0   3      154.77      122.21      3.11 o 
   4   0   3      318.05      372.21      6.84 o 
   5   0   3        1.82        1.84      0.71 o 
   6   0   3        0.06       -0.35      0.66 o 
   7   0   3        9.29        6.17      1.43 o 
   8   0   3        1.99        1.76      1.00 o 
   9   0   3        0.22        0.58      1.03 o 
  10   0   3        1.46        3.10      1.56 o 
 -10   1   3        3.27        3.41      1.38 o 
  -9   1   3        2.28        4.19      1.21 o 
  -8   1   3        1.16        0.64      0.77 o 
  -7   1   3        6.46        6.58      0.93 o 
  -6   1   3        4.76        3.79      0.76 o 
  -5   1   3       17.91       18.73      0.99 o 
  -4   1   3       95.56       91.34      1.94 o 
  -3   1   3      174.89      186.38      3.46 o 
  -2   1   3      265.04      313.71      4.07 o 
  -1   1   3       13.43       13.39      0.50 o 
   0   1   3       21.81       15.16      0.56 o 
   1   1   3      219.06      202.11      2.94 o 
   2   1   3        0.24        0.86      0.84 o 
   3   1   3        0.46       -0.51      0.34 o 
   4   1   3       29.61       25.01      1.20 o 
   5   1   3      102.85      114.87      4.26 o 
   6   1   3        6.44        6.92      0.99 o 
   7   1   3       63.98       64.19      2.34 o 
   8   1   3        0.07       -0.42      0.86 o 
   9   1   3        4.45        5.10      1.20 o 
  10   1   3        4.59        4.87      1.67 o 
 -10   2   3        5.50        4.59      1.45 o 
  -9   2   3        2.49        5.20      1.33 o 
  -8   2   3        3.44        2.10      0.89 o 
  -7   2   3       10.58       12.80      1.13 o 
  -6   2   3       82.22       87.85      3.53 o 
  -5   2   3       89.10       85.71      2.00 o 
  -4   2   3        4.66        1.77      1.72 o 
  -3   2   3       18.54       14.71      0.69 o 
  -2   2   3       11.28        7.72      0.45 o 
  -1   2   3       21.50       21.85      1.03 o 
   0   2   3       23.43       22.51      1.03 o 
   1   2   3       76.28       62.17      1.57 o 
   2   2   3      805.96      830.41     10.27 o 
   3   2   3      353.23      356.11      5.13 o 
   4   2   3        8.05        3.80      0.64 o 
   5   2   3      133.18      128.31      2.84 o 
   6   2   3       28.11       24.94      1.94 o 
   7   2   3       10.86       12.22      1.26 o 
   8   2   3       32.13       38.04      3.60 o 
   9   2   3        4.02        7.77      1.91 o 
 -10   3   3       29.96       35.98      2.54 o 
  -9   3   3        5.77        8.85      2.25 o 
  -8   3   3       24.48       24.76      1.52 o 
  -7   3   3      199.16      194.23      3.80 o 
  -6   3   3      532.68      598.10      8.26 o 
  -5   3   3       90.68       93.38      2.98 o 
  -4   3   3       32.35       27.28      1.12 o 
  -3   3   3       11.39        8.94      0.54 o 
  -2   3   3       93.39      106.93      2.52 o 
  -1   3   3     1191.22     1205.15     18.10 o 
   0   3   3      592.12      559.75      7.00 o 
   1   3   3      101.67       94.78      1.81 o 
   2   3   3      464.09      477.01      6.39 o 
   3   3   3       89.17      115.72      2.36 o 
   4   3   3      273.60      236.21      4.00 o 
   5   3   3        0.15        1.83      0.73 o 
   6   3   3        0.14       -0.68      0.71 o 
   7   3   3       41.06       42.68      3.44 o 
   8   3   3        0.79        0.06      0.94 o 
   9   3   3        0.31        0.37      1.27 o 
 -10   4   3        7.75        8.75      2.38 o 
  -9   4   3        0.03        0.77      0.91 o 
  -8   4   3       19.19       16.86      1.36 o 
  -7   4   3       13.08       13.79      1.20 o 
  -6   4   3      108.08      100.55      2.53 o 
  -5   4   3        1.32        3.21      0.63 o 
  -4   4   3       52.29       77.51      3.33 o 
  -3   4   3      181.87      204.94      3.12 o 
  -2   4   3      222.76      271.96      8.45 o 
  -1   4   3      148.57      143.65      6.58 o 
   0   4   3      933.80      936.33     12.65 o 
   1   4   3     1006.60      921.34     11.31 o 
   2   4   3      324.08      299.51      4.91 o 
   3   4   3      154.80      153.53      2.92 o 
   4   4   3       72.18       82.03      2.69 o 
   5   4   3        4.83        3.41      0.81 o 
   6   4   3       93.39       96.65      3.23 o 
   7   4   3        1.73        1.06      1.19 o 
   8   4   3       15.99       17.58      1.59 o 
   9   4   3        0.87       -0.05      1.25 o 
  -9   5   3        0.72        0.85      1.17 o 
  -8   5   3       31.02       36.77      1.83 o 
  -7   5   3        1.74        1.95      0.83 o 
  -6   5   3       25.31       29.81      2.28 o 
  -5   5   3      236.92      252.96      4.15 o 
  -4   5   3        4.56        1.46      0.49 o 
  -3   5   3        0.03        0.91      0.55 o 
  -2   5   3      520.75      593.37     13.52 o 
  -1   5   3      330.71      301.69      4.15 o 
   0   5   3      307.73      262.15      3.84 o 
   1   5   3      264.94      272.28      4.10 o 
   2   5   3      355.53      343.29      5.07 o 
   3   5   3       30.95       30.23      1.36 o 
   4   5   3        1.64        0.03      0.55 o 
   5   5   3       29.56       29.22      1.53 o 
   6   5   3       24.54       25.02      1.58 o 
   7   5   3       51.21       46.93      2.15 o 
   8   5   3        3.40        4.12      1.09 o 
   9   5   3        5.23        5.88      1.66 o 
  -9   6   3        0.05       -1.18      1.95 o 
  -8   6   3       35.30       35.74      2.39 o 
  -7   6   3       39.42       41.09      2.34 o 
  -6   6   3      168.71      161.97      3.30 o 
  -5   6   3        9.76        8.95      0.87 o 
  -4   6   3       44.14       62.14      2.42 o 
  -3   6   3       13.76       14.11      0.81 o 
  -2   6   3       19.87       18.88      1.21 o 
  -1   6   3      349.73      344.35      4.79 o 
   0   6   3        0.08        0.17      0.39 o 
   1   6   3        8.04       10.68      0.78 o 
   2   6   3       73.86       87.23      2.10 o 
   3   6   3        7.21        5.38      0.75 o 
   4   6   3       16.50       21.01      1.26 o 
   5   6   3       77.90       76.64      2.39 o 
   6   6   3      107.69      110.80      3.05 o 
   7   6   3       48.11       49.06      2.26 o 
   8   6   3        0.96       -0.69      3.00 o 
  -9   7   3        9.84        7.44      2.66 o 
  -8   7   3        2.24        4.73      2.18 o 
  -7   7   3        0.97        2.78      2.78 o 
  -6   7   3        0.06       -0.67      1.42 o 
  -5   7   3        3.57        2.99      1.03 o 
  -4   7   3        3.66        6.24      1.07 o 
  -3   7   3        0.55       -0.38      0.38 o 
  -2   7   3       38.50       32.39      1.10 o 
  -1   7   3       13.21       17.12      0.90 o 
   0   7   3      211.19      220.39      3.58 o 
   1   7   3      272.95      269.71      5.07 o 
   2   7   3       50.91       40.34      1.57 o 
   3   7   3       10.25        6.63      0.88 o 
   4   7   3        0.00       -0.27      0.66 o 
   5   7   3        0.24        0.23      0.74 o 
   6   7   3        0.00       -0.13      0.81 o 
   7   7   3       20.76       19.76      2.01 o 
   8   7   3        6.16        7.75      1.73 o 
  -9   8   3       19.76       26.40      3.69 o 
  -8   8   3       26.99       33.59      3.69 o 
  -7   8   3       21.81       24.40      3.20 o 
  -6   8   3       60.62       61.20      2.82 o 
  -5   8   3       11.36       15.18      1.55 o 
  -4   8   3        7.78        7.05      1.21 o 
  -3   8   3        1.05        1.42      0.82 o 
  -2   8   3       25.96       19.05      0.99 o 
  -1   8   3        8.23       14.79      0.87 o 
   0   8   3        9.61        8.95      0.82 o 
   1   8   3      695.78      691.06      9.28 o 
   2   8   3        6.24        6.25      1.26 o 
   3   8   3       26.17       19.37      1.27 o 
   4   8   3        4.68        3.85      1.06 o 
   5   8   3       20.40       21.70      1.49 o 
   6   8   3       11.51       15.33      2.33 o 
   7   8   3        7.58        7.97      1.70 o 
   8   8   3        1.02        1.63      2.58 o 
  -9   9   3        1.04        1.78      2.46 o 
  -8   9   3        2.70        2.20      2.33 o 
  -7   9   3        2.49        5.93      2.35 o 
  -6   9   3        1.81        4.37      2.18 o 
  -5   9   3      207.11      176.86      9.36 o 
  -4   9   3        6.96        4.16      1.11 o 
  -3   9   3       50.29       45.89      3.66 o 
  -2   9   3      333.78      320.62     10.45 o 
  -1   9   3      857.49      919.36     15.33 o 
   0   9   3      299.70      268.71      4.51 o 
   1   9   3      156.23      163.01      4.58 o 
   2   9   3       74.42       60.25      2.61 o 
   3   9   3       69.95       68.52      2.36 o 
   4   9   3        0.25        0.05      0.73 o 
   5   9   3        2.83        1.84      0.90 o 
   6   9   3        4.85       10.32      1.70 o 
   7   9   3        0.31       -0.79      1.20 o 
  -8  10   3        0.46        0.62      2.22 o 
  -7  10   3        9.91       12.68      2.89 o 
  -6  10   3        5.46        8.37      2.42 o 
  -5  10   3        0.21       -1.47      1.62 o 
  -4  10   3        0.16        0.69      1.73 o 
  -3  10   3        5.26        4.71      2.04 o 
  -2  10   3        2.17        3.24      1.17 o 
  -1  10   3      122.56      133.36      8.08 o 
   0  10   3      228.05      208.68      6.47 o 
   1  10   3       86.04       84.72      2.40 o 
   2  10   3        0.33       -0.01      0.68 o 
   3  10   3       32.61       33.39      1.71 o 
   4  10   3       14.40       15.35      1.34 o 
   5  10   3        1.89        3.05      1.00 o 
   6  10   3        0.04        0.25      1.18 o 
  -8  11   3        0.62        4.68      2.66 o 
  -7  11   3       39.22       36.81      4.02 o 
  -6  11   3        3.57        4.09      2.31 o 
  -5  11   3       30.06       27.11      3.46 o 
  -4  11   3       11.07        7.08      2.26 o 
  -3  11   3       27.72       21.58      1.93 o 
  -2  11   3      123.43      127.91      4.07 o 
  -1  11   3       43.21       50.22      2.75 o 
   0  11   3        4.73        2.71      1.17 o 
   1  11   3       47.15       38.73      2.48 o 
   2  11   3        0.70       -0.14      1.12 o 
   3  11   3       21.44       22.30      1.52 o 
   4  11   3        6.02        4.84      1.07 o 
   5  11   3        1.49        1.78      1.03 o 
   6  11   3        8.92        9.48      3.14 o 
  -7  12   3        0.50        1.95      2.51 o 
  -6  12   3       15.64       15.59      3.24 o 
  -5  12   3        0.95        4.02      2.33 o 
  -4  12   3        0.42        5.73      2.46 o 
  -3  12   3       22.76       19.03      3.00 o 
  -2  12   3        9.43        8.05      2.99 o 
  -1  12   3        7.14        8.80      1.63 o 
   0  12   3        1.72        0.18      1.08 o 
   1  12   3        0.49        0.53      1.20 o 
   2  12   3        0.08       -0.24      1.24 o 
   3  12   3        4.42        4.10      2.19 o 
   4  12   3        4.27        1.43      1.55 o 
   5  12   3        0.53        1.57      1.27 o 
  -6  13   3        0.07        0.16      2.26 o 
  -5  13   3       17.65       13.32      3.11 o 
  -4  13   3        1.97        5.75      2.69 o 
  -3  13   3        4.82        7.62      2.60 o 
  -2  13   3        8.21       14.90      2.84 o 
  -1  13   3        4.97        4.25      1.46 o 
   0  13   3        4.21        3.92      1.43 o 
   1  13   3        0.79        1.23      1.31 o 
   2  13   3        2.23        3.33      1.57 o 
   3  13   3        0.04       -1.71      1.32 o 
   4  13   3       13.22       17.91      2.37 o 
  -5  14   3        8.71       13.10      3.42 o 
  -4  14   3        3.00        4.37      2.78 o 
  -3  14   3       68.92      103.86      6.46 o 
  -2  14   3        5.83        9.35      2.89 o 
  -1  14   3       12.39       15.23      3.11 o 
   0  14   3        3.51        7.57      2.62 o 
   1  14   3       19.88       30.36      6.63 o 
   2  14   3        2.84        3.08      1.73 o 
  -2  15   3       24.91       28.46      4.13 o 
  -1  15   3        2.41        3.24      2.58 o 
   0  15   3       22.57       25.53      3.91 o 
  -1 -16   4       11.66        9.04      2.53 o 
   1 -16   4        0.70        2.49      2.44 o 
   2 -16   4        1.01        6.73      3.00 o 
  -3 -15   4        3.45        1.20      2.04 o 
  -2 -15   4        0.70        0.98      2.00 o 
  -1 -15   4        1.18        1.53      1.87 o 
   0 -15   4       10.76       14.37      1.88 o 
   1 -15   4        8.72       11.80      1.81 o 
   2 -15   4        3.02        3.91      4.96 o 
   3 -15   4        3.10        6.19      2.93 o 
   4 -15   4        1.48        4.75      3.09 o 
  -4 -14   4        0.20       -2.33      1.55 o 
  -3 -14   4        1.38        1.07      1.84 o 
  -2 -14   4        3.39        2.00      1.69 o 
  -1 -14   4        0.94       -1.31      1.40 o 
   0 -14   4       14.99       13.96      1.70 o 
   1 -14   4        0.89       -1.08      1.09 o 
   2 -14   4        3.69        3.50      1.35 o 
   3 -14   4        5.51        5.20      2.02 o 
   4 -14   4        5.50        6.55      1.96 o 
   5 -14   4        4.00        6.71      3.29 o 
   6 -14   4        2.72        2.62      3.29 o 
  -5 -13   4        0.00        0.74      1.42 o 
  -4 -13   4        5.23        4.35      1.46 o 
  -3 -13   4        9.81       10.08      2.22 o 
  -2 -13   4        0.38        1.15      1.58 o 
  -1 -13   4        2.43        2.17      1.15 o 
   0 -13   4        7.53       10.36      1.47 o 
   1 -13   4        1.98        2.64      1.14 o 
   2 -13   4        4.00        4.83      1.38 o 
   3 -13   4        0.23        0.54      3.89 o 
   4 -13   4        1.59        2.24      1.40 o 
   5 -13   4       13.46       15.35      2.02 o 
   6 -13   4        6.48        6.37      3.26 o 
  -6 -12   4        0.12        1.60      1.38 o 
  -5 -12   4        6.20        8.20      1.65 o 
  -4 -12   4        0.09       -0.64      1.10 o 
  -3 -12   4        0.04       -0.14      0.99 o 
  -2 -12   4       22.83       22.31      2.84 o 
  -1 -12   4       14.19       18.09      2.46 o 
   0 -12   4       41.82       34.33      2.12 o 
   1 -12   4       75.54       70.31      2.97 o 
   2 -12   4       90.63       94.88      3.44 o 
   3 -12   4        0.81        3.01      1.19 o 
   4 -12   4        1.28       -0.44      1.02 o 
   5 -12   4        0.24        0.98      1.25 o 
   6 -12   4       15.15       17.94      5.13 o 
   7 -12   4        0.64        1.04      3.11 o 
  -7 -11   4        8.28       11.74      1.96 o 
  -6 -11   4        1.01        0.00      1.28 o 
  -5 -11   4        7.64        8.05      1.92 o 
  -4 -11   4        2.70        4.91      1.31 o 
  -3 -11   4       69.18       64.55      2.69 o 
  -2 -11   4       17.43       11.66      1.10 o 
  -1 -11   4      318.59      314.18      7.91 o 
   0 -11   4        1.44       -0.80      0.92 o 
   1 -11   4        8.65       11.11      1.47 o 
   2 -11   4       27.54       22.93      1.88 o 
   3 -11   4        7.27        4.62      2.31 o 
   4 -11   4       12.24       10.57      2.13 o 
   5 -11   4        2.75        4.38      1.46 o 
   6 -11   4        3.11       -0.30      1.20 o 
   7 -11   4        0.42       -0.24      1.37 o 
   8 -11   4        8.54        9.25      2.44 o 
  -8 -10   4       13.54       17.21      2.23 o 
  -7 -10   4       36.72       41.60      2.73 o 
  -6 -10   4        0.01        0.25      2.22 o 
  -5 -10   4        8.97       11.17      1.57 o 
  -4 -10   4        0.11       -0.34      0.99 o 
  -3 -10   4        1.29        0.28      0.94 o 
  -2 -10   4        0.23        2.16      0.73 o 
  -1 -10   4        0.01        0.98      0.66 o 
   0 -10   4        3.98        3.72      0.77 o 
   1 -10   4      107.14      107.97      3.32 o 
   2 -10   4      407.50      392.46      7.58 o 
   3 -10   4       87.69       87.26      3.26 o 
   4 -10   4       23.56       24.51      1.96 o 
   5 -10   4       25.07       26.95      2.18 o 
   6 -10   4       10.00       12.13      1.81 o 
   7 -10   4        7.42        7.14      1.74 o 
   8 -10   4        0.17       -0.19      1.47 o 
  -8  -9   4        2.08        4.04      1.57 o 
  -7  -9   4       16.25       14.87      1.92 o 
  -6  -9   4        2.05        4.67      1.39 o 
  -5  -9   4       20.26       20.87      1.79 o 
  -4  -9   4       11.72       10.24      1.38 o 
  -3  -9   4       21.93       17.05      1.46 o 
  -2  -9   4       35.82       32.24      1.44 o 
  -1  -9   4      203.82      224.36      3.76 o 
   0  -9   4        0.76        0.22      0.54 o 
   1  -9   4       20.04       13.21      1.69 o 
   2  -9   4        0.55       -0.09      0.88 o 
   3  -9   4        1.25        1.36      1.10 o 
   4  -9   4        1.79       -0.18      1.05 o 
   5  -9   4      190.71      174.43      4.80 o 
   6  -9   4      346.57      335.26      7.43 o 
   7  -9   4       66.61       55.78      3.04 o 
   8  -9   4       27.90       27.76      2.54 o 
   9  -9   4        0.64       -2.41      1.61 o 
  -9  -8   4       19.72       24.87      2.50 o 
  -8  -8   4       10.02       12.71      1.86 o 
  -7  -8   4        0.27        0.95      1.16 o 
  -6  -8   4        3.81        2.24      1.18 o 
  -5  -8   4       27.61       32.38      2.01 o 
  -4  -8   4        6.22        5.06      1.13 o 
  -3  -8   4        0.78       -0.66      0.51 o 
  -2  -8   4       32.03       30.83      1.31 o 
  -1  -8   4        0.16        4.44      1.04 o 
   0  -8   4        5.17        5.89      0.67 o 
   1  -8   4       30.70       30.63      1.70 o 
   2  -8   4       30.89       36.13      1.99 o 
   3  -8   4      150.35      152.99      4.01 o 
   4  -8   4        9.43        7.77      1.33 o 
   5  -8   4      154.39      138.65      4.14 o 
   6  -8   4       80.88       84.02      3.42 o 
   7  -8   4       22.53       24.84      2.20 o 
   8  -8   4        0.39       -0.11      1.96 o 
   9  -8   4        8.38       10.52      2.11 o 
  -9  -7   4        8.27       11.62      2.15 o 
  -8  -7   4        1.81        1.83      1.28 o 
  -7  -7   4        0.35        0.55      1.09 o 
  -6  -7   4        3.64        4.67      2.20 o 
  -5  -7   4       95.65       80.10      3.75 o 
  -4  -7   4        0.01       -0.32      0.82 o 
  -3  -7   4       18.93       18.08      1.02 o 
  -2  -7   4      233.71      247.55      3.85 o 
  -1  -7   4      353.86      354.37      5.01 o 
   0  -7   4        6.01       13.64      0.78 o 
   1  -7   4        0.36        0.05      0.66 o 
   2  -7   4      185.75      171.40      3.97 o 
   3  -7   4      362.61      370.77     15.69 o 
   4  -7   4       67.70       64.17      2.59 o 
   5  -7   4       47.33       51.13      2.60 o 
   6  -7   4       63.56       62.83      2.96 o 
   7  -7   4        0.88       -0.39      2.85 o 
   8  -7   4       36.83       37.87      2.69 o 
   9  -7   4        0.38       -0.11      1.51 o 
  -9  -6   4        0.59       -0.35      1.23 o 
  -8  -6   4        0.02        0.85      1.13 o 
  -7  -6   4        3.55        1.77      1.14 o 
  -6  -6   4       37.73       29.09      2.40 o 
  -5  -6   4      185.69      160.02      4.10 o 
  -4  -6   4      335.58      306.36      5.91 o 
  -3  -6   4      146.72      160.49      3.61 o 
  -2  -6   4      953.99      952.11     15.32 o 
  -1  -6   4      956.56     1055.29     12.80 o 
   0  -6   4        9.75        7.27      0.68 o 
   1  -6   4      973.23     1017.13     16.72 o 
   2  -6   4       95.39       92.67      2.65 o 
   3  -6   4      533.47      547.42      9.31 o 
   4  -6   4      164.52      174.96      4.61 o 
   5  -6   4      236.58      213.49      5.17 o 
   6  -6   4      124.24      118.30      3.78 o 
   7  -6   4       51.23       41.66      2.56 o 
   8  -6   4       11.42       10.99      1.83 o 
   9  -6   4        0.35       -1.70      2.35 o 
 -10  -5   4        0.83        2.02      2.08 o 
  -9  -5   4        0.11        2.14      1.27 o 
  -8  -5   4       10.60       12.66      2.02 o 
  -7  -5   4       14.46       16.61      1.66 o 
  -6  -5   4       21.61       26.24      1.80 o 
  -5  -5   4       45.86       40.16      3.90 o 
  -4  -5   4       57.97       62.43      2.27 o 
  -3  -5   4      120.20      132.18      3.08 o 
  -2  -5   4       10.04       20.51      1.04 o 
  -1  -5   4     1182.81     1296.77     15.40 o 
   0  -5   4      544.61      562.86      7.10 o 
   1  -5   4      186.18      165.44      3.89 o 
   2  -5   4      113.08      101.17      2.71 o 
   3  -5   4      148.58      183.06      6.76 o 
   4  -5   4       70.71       72.68      1.78 o 
   5  -5   4       65.27       62.24      1.87 o 
   6  -5   4       73.06       70.77      2.92 o 
   7  -5   4       62.20       63.45      3.04 o 
   8  -5   4       30.72       32.30      4.67 o 
   9  -5   4        2.75        4.10      3.13 o 
 -10  -4   4        6.34        8.50      2.05 o 
  -9  -4   4        4.28        5.00      1.39 o 
  -8  -4   4        8.05        9.33      2.19 o 
  -7  -4   4       22.17       21.83      2.51 o 
  -6  -4   4       48.48       49.65      2.34 o 
  -5  -4   4       14.36       15.70      1.35 o 
  -4  -4   4      128.88      126.92      4.05 o 
  -3  -4   4        1.17        2.21      0.98 o 
  -2  -4   4      363.28      326.75      5.52 o 
  -1  -4   4      494.52      474.51      6.22 o 
   0  -4   4     2136.87     2225.96     36.06 o 
   1  -4   4        5.58        5.51      0.68 o 
   2  -4   4        0.21        0.43      0.50 o 
   3  -4   4       48.20       47.78      1.34 o 
   4  -4   4       70.90       74.83      1.84 o 
   5  -4   4       16.69       15.32      1.45 o 
   6  -4   4      242.12      241.93      4.41 o 
   7  -4   4        2.86        3.17      1.22 o 
   8  -4   4       15.59       17.55      1.94 o 
   9  -4   4        0.01        0.05      1.27 o 
  10  -4   4        0.67        3.22      1.72 o 
 -10  -3   4        1.41        1.31      2.25 o 
  -9  -3   4        2.06        1.46      1.14 o 
  -8  -3   4       27.09       27.07      2.02 o 
  -7  -3   4       41.90       41.32      2.21 o 
  -6  -3   4        2.64        0.90      0.87 o 
  -5  -3   4       21.40       16.10      1.29 o 
  -4  -3   4      383.04      431.14      7.33 o 
  -3  -3   4       72.49       77.95      2.11 o 
  -2  -3   4     1223.04     1349.32     22.10 o 
  -1  -3   4      145.08      121.69      2.33 o 
   0  -3   4      100.64       98.03      1.68 o 
   1  -3   4       63.36       68.62      1.85 o 
   2  -3   4        3.92        4.31      0.41 o 
   3  -3   4      445.91      462.44      6.53 o 
   4  -3   4      134.97      178.28      3.15 o 
   5  -3   4      281.77      283.02      4.62 o 
   6  -3   4        7.34        6.04      0.94 o 
   7  -3   4       12.11       13.69      1.26 o 
   8  -3   4        3.82        3.65      1.03 o 
   9  -3   4        2.12        0.87      1.36 o 
  10  -3   4       14.80       18.36      4.34 o 
 -10  -2   4        0.16        0.37      1.17 o 
  -9  -2   4        1.76        1.85      1.09 o 
  -8  -2   4      122.26      110.69      3.81 o 
  -7  -2   4       12.98       14.77      3.70 o 
  -6  -2   4        0.78        1.72      0.66 o 
  -5  -2   4      432.74      426.16      5.88 o 
  -4  -2   4      488.56      451.32      7.51 o 
  -3  -2   4      265.53      305.76      5.26 o 
  -2  -2   4      788.44      865.78     16.06 o 
  -1  -2   4        3.62        0.35      0.27 o 
   0  -2   4     1269.55     1528.05     21.49 o 
   1  -2   4       44.55       44.43      1.44 o 
   2  -2   4      173.14      179.22      3.50 o 
   3  -2   4        7.16        2.97      0.54 o 
   4  -2   4      232.98      228.76      3.82 o 
   5  -2   4       13.21       12.61      1.35 o 
   6  -2   4      116.28      119.93      2.91 o 
   7  -2   4       52.08       51.09      2.10 o 
   8  -2   4       14.41       13.01      1.46 o 
   9  -2   4        4.92        6.54      1.27 o 
  10  -2   4        3.25        1.48      1.64 o 
 -10  -1   4        0.10        0.09      1.51 o 
  -9  -1   4        2.85        2.26      1.13 o 
  -8  -1   4        1.32        1.18      1.07 o 
  -7  -1   4       26.97       17.89      1.54 o 
  -6  -1   4      221.80      247.35      4.05 o 
  -5  -1   4       25.26       18.01      0.92 o 
  -4  -1   4     1234.03     1387.67     16.57 o 
  -3  -1   4     1219.46     1397.23     28.28 o 
  -2  -1   4      391.36      384.34      4.93 o 
  -1  -1   4      104.23      134.82      2.07 o 
   0  -1   4     1385.59     1565.19     37.91 o 
   1  -1   4     2321.80     2655.82     30.68 o 
   2  -1   4       89.18      113.09      2.09 o 
   3  -1   4      118.78       85.33      2.22 o 
   4  -1   4       16.45        8.01      0.78 o 
   5  -1   4        1.34        3.17      0.71 o 
   6  -1   4      201.20      208.13      4.02 o 
   7  -1   4       18.75       19.90      2.24 o 
   8  -1   4       31.31       31.97      1.83 o 
   9  -1   4        2.05        1.46      1.06 o 
  10  -1   4        0.71        0.55      1.53 o 
 -10   0   4        0.11        1.19      1.29 o 
  -9   0   4        0.36       -0.58      1.13 o 
  -8   0   4      101.54       93.61      4.83 o 
  -7   0   4       44.71       38.42      2.90 o 
  -6   0   4       67.66       80.77      2.15 o 
  -5   0   4      508.56      478.92     10.35 o 
  -4   0   4     1056.93     1238.79     14.90 o 
  -3   0   4      314.85      264.84      3.69 o 
  -2   0   4      677.84      718.96      8.70 o 
  -1   0   4     2088.33     2625.49     31.04 o 
   0   0   4     6756.97     7268.02     82.88 o 
   1   0   4     2112.87     2430.12     28.17 o 
   2   0   4      314.87      336.06      4.71 o 
   3   0   4       34.99       31.42      1.19 o 
   4   0   4        3.70        0.40      0.49 o 
   5   0   4      127.98      123.56      2.97 o 
   6   0   4       19.82       21.73      1.50 o 
   7   0   4       24.71       27.58      1.65 o 
   8   0   4       25.04       28.39      1.79 o 
   9   0   4       41.23       42.24      2.26 o 
  10   0   4       45.79       52.00      2.64 o 
 -10   1   4       12.61       18.35      2.55 o 
  -9   1   4        0.03        0.00      0.97 o 
  -8   1   4       19.32       14.67      1.54 o 
  -7   1   4       85.74       80.45      2.32 o 
  -6   1   4      881.91      980.69     12.50 o 
  -5   1   4       33.17       47.16      1.54 o 
  -4   1   4       11.01        6.26      0.90 o 
  -3   1   4      242.20      273.90      3.82 o 
  -2   1   4      924.36      968.23     11.55 o 
  -1   1   4       19.40       13.64      0.55 o 
   0   1   4      413.11      484.76      6.11 o 
   1   1   4       25.21       16.66      0.93 o 
   2   1   4      160.65      236.78      3.63 o 
   3   1   4      624.06      699.94      9.08 o 
   4   1   4        0.14       -0.54      0.46 o 
   5   1   4        0.55        1.20      0.66 o 
   6   1   4      161.68      162.82      4.44 o 
   7   1   4      103.11      101.59      2.94 o 
   8   1   4       21.61       24.55      2.21 o 
   9   1   4        5.18        8.20      1.44 o 
 -10   2   4        3.05        5.26      1.47 o 
  -9   2   4        6.90        7.52      1.73 o 
  -8   2   4        1.31        0.94      0.81 o 
  -7   2   4        1.47        1.52      0.78 o 
  -6   2   4      282.98      335.59      5.20 o 
  -5   2   4      154.89      192.97      3.30 o 
  -4   2   4      292.24      317.43      4.53 o 
  -3   2   4       10.99        6.44      0.85 o 
  -2   2   4      655.69      654.47      9.63 o 
  -1   2   4       16.29       24.20      1.39 o 
   0   2   4      283.21      299.19      4.04 o 
   1   2   4      510.91      515.38      6.69 o 
   2   2   4        5.13        6.27      0.62 o 
   3   2   4       44.59       33.28      1.30 o 
   4   2   4        8.07        7.15      0.97 o 
   5   2   4       32.39       29.61      1.48 o 
   6   2   4        8.02        8.03      1.43 o 
   7   2   4       78.46       90.01      5.17 o 
   8   2   4       10.43       14.39      1.67 o 
   9   2   4       19.38       22.07      1.84 o 
 -10   3   4        6.07        4.91      2.26 o 
  -9   3   4       28.06       34.53      3.14 o 
  -8   3   4       37.85       32.70      1.68 o 
  -7   3   4        3.72        2.32      1.40 o 
  -6   3   4       31.41       28.26      2.15 o 
  -5   3   4       72.92       64.47      1.78 o 
  -4   3   4      487.21      531.73      6.99 o 
  -3   3   4      145.87      129.78      2.19 o 
  -2   3   4        0.73        3.49      0.61 o 
  -1   3   4      335.58      353.37      6.37 o 
   0   3   4      942.94     1068.26     23.09 o 
   1   3   4     2509.89     2907.38     33.78 o 
   2   3   4       35.76       48.03      1.62 o 
   3   3   4      456.04      465.70      6.54 o 
   4   3   4        0.00        0.49      0.56 o 
   5   3   4        8.37        9.11      0.99 o 
   6   3   4        9.06        9.45      1.30 o 
   7   3   4        1.43        0.78      1.13 o 
   8   3   4        7.40       10.65      1.83 o 
   9   3   4        4.48        7.05      1.38 o 
 -10   4   4        3.71        5.91      2.24 o 
  -9   4   4        0.02        0.98      1.60 o 
  -8   4   4        2.38        2.25      0.92 o 
  -7   4   4      212.63      221.75      6.69 o 
  -6   4   4     1552.82     1650.29     20.17 o 
  -5   4   4       27.97       23.52      1.17 o 
  -4   4   4      176.40      158.79      2.76 o 
  -3   4   4      232.31      206.69      4.33 o 
  -2   4   4        1.80        2.52      0.91 o 
  -1   4   4       37.50       38.18      1.60 o 
   0   4   4      829.20     1036.34     12.61 o 
   1   4   4       98.79      114.22      2.21 o 
   2   4   4      612.05      651.94      8.60 o 
   3   4   4        0.00        0.52      0.50 o 
   4   4   4       21.10       15.38      1.08 o 
   5   4   4       30.21       20.50      1.30 o 
   6   4   4      201.86      213.40      4.32 o 
   7   4   4        6.70        5.75      1.17 o 
   8   4   4        4.98        7.17      1.61 o 
   9   4   4        1.34        0.82      1.29 o 
  -9   5   4       32.37       46.39      3.51 o 
  -8   5   4        7.40        8.82      1.52 o 
  -7   5   4        9.57        7.32      2.06 o 
  -6   5   4        8.70        5.74      1.02 o 
  -5   5   4      195.56      180.79      4.52 o 
  -4   5   4        0.14        0.76      0.41 o 
  -3   5   4       60.21       68.20      2.35 o 
  -2   5   4        0.00        1.30      0.64 o 
  -1   5   4        2.10        7.24      0.89 o 
   0   5   4       29.35       36.38      1.13 o 
   1   5   4      111.59      102.68      2.15 o 
   2   5   4       22.53       21.67      1.10 o 
   3   5   4       36.24       37.38      1.51 o 
   4   5   4       17.14       15.50      1.12 o 
   5   5   4       24.70       25.38      1.47 o 
   6   5   4       60.54       64.84      2.37 o 
   7   5   4       40.03       42.22      2.12 o 
   8   5   4        9.51       10.71      1.79 o 
  -9   6   4        7.86       10.08      2.16 o 
  -8   6   4       11.31       13.88      4.62 o 
  -7   6   4       55.71       53.01      2.74 o 
  -6   6   4       41.01       38.80      2.24 o 
  -5   6   4        0.54        0.10      0.95 o 
  -4   6   4       77.57       74.31      3.43 o 
  -3   6   4        0.58        0.31      0.71 o 
  -2   6   4      303.10      283.78      5.68 o 
  -1   6   4      264.22      293.94      5.92 o 
   0   6   4        2.89        6.55      1.35 o 
   1   6   4        0.75        0.46      0.45 o 
   2   6   4       14.14       14.66      0.95 o 
   3   6   4       18.14       21.27      1.21 o 
   4   6   4        5.21        2.03      0.92 o 
   5   6   4       60.53       59.95      2.20 o 
   6   6   4        0.13        1.16      0.84 o 
   7   6   4        5.41        4.93      1.22 o 
   8   6   4       17.48       16.26      2.07 o 
  -9   7   4        4.92        7.26      2.58 o 
  -8   7   4       34.99       35.78      2.43 o 
  -7   7   4       27.56       26.56      5.48 o 
  -6   7   4      156.95      159.49      4.48 o 
  -5   7   4        2.57        5.31      1.15 o 
  -4   7   4       95.27       83.61      2.92 o 
  -3   7   4       33.05       25.72      1.64 o 
  -2   7   4      108.56      118.53      4.00 o 
  -1   7   4      100.08      107.41      2.10 o 
   0   7   4      380.43      327.06      4.88 o 
   1   7   4       93.47      102.46      3.23 o 
   2   7   4        0.43        0.70      1.15 o 
   3   7   4        8.15       12.71      1.06 o 
   4   7   4        0.46       -0.13      0.66 o 
   5   7   4        2.13        1.58      0.84 o 
   6   7   4        0.83        0.47      0.88 o 
   7   7   4        1.93        1.87      1.04 o 
   8   7   4        7.21        9.87      1.81 o 
  -9   8   4        0.50        1.98      2.38 o 
  -8   8   4       15.18       18.34      3.06 o 
  -7   8   4        6.98        9.41      1.53 o 
  -6   8   4        0.13       -1.43      1.51 o 
  -5   8   4        0.03        0.57      1.00 o 
  -4   8   4      104.58      104.30      3.41 o 
  -3   8   4        9.12        8.08      1.39 o 
  -2   8   4        1.72       -0.47      1.39 o 
  -1   8   4      229.67      223.15      6.26 o 
   0   8   4      232.43      224.97      4.20 o 
   1   8   4       14.80        9.98      1.37 o 
   2   8   4       27.66       20.79      1.26 o 
   3   8   4        3.60        3.42      0.81 o 
   4   8   4        2.88        3.40      0.88 o 
   5   8   4       10.64       12.60      1.27 o 
   6   8   4       20.30       20.19      1.62 o 
   7   8   4        8.41        9.56      1.74 o 
  -9   9   4        5.77        7.86      2.84 o 
  -8   9   4        8.44       12.52      2.95 o 
  -7   9   4        0.04        3.00      1.98 o 
  -6   9   4       19.01       23.05      3.00 o 
  -5   9   4       22.78       12.57      1.61 o 
  -4   9   4       28.53       25.94      1.95 o 
  -3   9   4      211.30      203.73      7.46 o 
  -2   9   4      400.10      406.65      8.19 o 
  -1   9   4     1017.74     1132.63     27.23 o 
   0   9   4      313.84      292.25      6.59 o 
   1   9   4      192.23      219.51      6.17 o 
   2   9   4       19.71       21.73      1.32 o 
   3   9   4       18.48       16.59      1.25 o 
   4   9   4       11.40       12.70      1.56 o 
   5   9   4        1.95        3.25      0.99 o 
   6   9   4        2.73        1.97      1.23 o 
   7   9   4       10.28       14.22      2.43 o 
  -8  10   4        0.29        2.22      2.44 o 
  -7  10   4        2.91        2.38      2.26 o 
  -6  10   4        2.88        1.78      2.00 o 
  -5  10   4        8.09       15.94      2.78 o 
  -4  10   4      200.36      196.76      7.73 o 
  -3  10   4        5.99        5.46      1.29 o 
  -2  10   4       81.52       85.21      6.21 o 
  -1  10   4       12.07       14.33      3.12 o 
   0  10   4      171.68      169.44      4.81 o 
   1  10   4        1.71        1.95      1.16 o 
   2  10   4        0.09        0.08      0.99 o 
   3  10   4        4.08        2.80      0.88 o 
   4  10   4        3.48        1.18      0.85 o 
   5  10   4        1.58        0.95      1.15 o 
   6  10   4        0.40        0.99      1.89 o 
  -7  11   4        3.75        2.51      2.44 o 
  -6  11   4        0.00        1.42      2.11 o 
  -5  11   4        8.00       13.28      2.75 o 
  -4  11   4       36.57       57.62      2.99 o 
  -3  11   4        0.01       -1.45      0.97 o 
  -2  11   4        7.99        9.71      1.51 o 
  -1  11   4       10.58       14.68      1.73 o 
   0  11   4        3.05        1.29      1.14 o 
   1  11   4       45.56       52.67      3.70 o 
   2  11   4        4.51        4.76      1.44 o 
   3  11   4        0.94        0.96      1.29 o 
   4  11   4        8.37        8.40      1.93 o 
   5  11   4        2.47        3.99      1.14 o 
  -7  12   4       14.84       12.97      3.33 o 
  -6  12   4        0.09        1.31      2.11 o 
  -5  12   4        2.41        4.86      2.33 o 
  -4  12   4       56.05       68.41      4.97 o 
  -3  12   4        0.01        0.04      1.84 o 
  -2  12   4       13.06       12.90      1.76 o 
  -1  12   4        2.07        2.53      1.21 o 
   0  12   4        2.89        4.11      1.38 o 
   1  12   4        2.68        1.32      1.25 o 
   2  12   4        0.47       -0.49      1.81 o 
   3  12   4        5.40        7.42      1.88 o 
   4  12   4       15.46       18.87      2.41 o 
  -6  13   4        0.12        1.71      2.29 o 
  -5  13   4       15.58       16.76      3.31 o 
  -4  13   4        1.57        3.37      2.40 o 
  -3  13   4        7.80       11.68      2.91 o 
  -2  13   4        6.80        7.48      2.66 o 
  -1  13   4        1.85        3.12      1.37 o 
   0  13   4       43.17       45.74      2.93 o 
   1  13   4        0.28        0.84      1.40 o 
   2  13   4        0.01       -0.53      1.51 o 
   3  13   4        0.01       -0.78      1.62 o 
  -4  14   4        0.02        1.00      2.58 o 
  -3  14   4        0.06        2.31      2.58 o 
  -2  14   4        0.11        1.24      2.44 o 
  -1  14   4        2.03        1.35      2.38 o 
   0  14   4        0.42       -0.30      1.42 o 
   1  14   4       14.25       18.01      2.37 o 
   2  14   4       13.55       19.89      3.21 o 
  -1 -16   5        7.22        9.24      2.73 o 
   0 -16   5        0.60       -0.33      2.00 o 
   1 -16   5        0.02        2.33      2.01 o 
   2 -16   5        0.15        4.20      2.91 o 
  -3 -15   5       18.04       26.73      3.37 o 
  -2 -15   5        2.06        4.35      2.18 o 
  -1 -15   5        1.04        2.49      1.91 o 
   0 -15   5       26.87       30.68      3.26 o 
   1 -15   5        3.77        2.69      1.44 o 
   2 -15   5        3.52        5.24      1.61 o 
   3 -15   5        1.18        1.06      2.26 o 
   4 -15   5        3.34        5.31      3.29 o 
  -4 -14   5        1.49        2.09      2.06 o 
  -3 -14   5        1.06        1.18      1.82 o 
  -2 -14   5        0.74        0.42      1.71 o 
  -1 -14   5       11.46        6.77      2.09 o 
   0 -14   5        5.66        6.89      1.47 o 
   1 -14   5       21.65       20.26      1.97 o 
   2 -14   5       10.81       10.33      5.62 o 
   3 -14   5        0.96        2.50      1.35 o 
   4 -14   5        2.00        3.22      1.56 o 
   5 -14   5       11.11       16.78      2.24 o 
  -5 -13   5        1.34        3.20      1.53 o 
  -4 -13   5        6.18        9.16      1.60 o 
  -3 -13   5        7.32        4.00      1.87 o 
  -2 -13   5        0.33        1.09      1.60 o 
  -1 -13   5       18.55       19.67      2.55 o 
   0 -13   5       53.77       44.57      2.53 o 
   1 -13   5        0.26       -0.01      1.03 o 
   2 -13   5        1.66        2.11      1.29 o 
   3 -13   5       24.28       32.07      3.23 o 
   4 -13   5        0.86        1.74      1.29 o 
   5 -13   5       17.38       16.70      2.13 o 
   6 -13   5        0.22       -1.65      1.46 o 
  -6 -12   5        2.69        0.47      2.10 o 
  -5 -12   5       14.63       22.88      2.81 o 
  -4 -12   5        0.43        0.18      1.13 o 
  -3 -12   5        6.03        5.04      1.28 o 
  -2 -12   5        3.10        2.58      1.64 o 
  -1 -12   5        4.72        4.24      1.18 o 
   0 -12   5        7.65        8.72      1.40 o 
   1 -12   5       68.55       62.97      3.06 o 
   2 -12   5       24.66       27.74      2.09 o 
   3 -12   5        0.28        1.35      1.41 o 
   4 -12   5        0.33        0.10      1.52 o 
   5 -12   5        1.19        1.02      1.28 o 
   6 -12   5       46.89       46.82      3.05 o 
   7 -12   5        2.12        1.51      1.62 o 
  -7 -11   5        8.16       11.50      1.99 o 
  -6 -11   5       19.70       19.81      2.09 o 
  -5 -11   5        1.93        1.44      1.20 o 
  -4 -11   5       10.64       11.19      1.51 o 
  -3 -11   5        5.39        5.45      1.26 o 
  -2 -11   5       58.62       54.67      2.39 o 
  -1 -11   5        0.32        1.65      1.01 o 
   0 -11   5       19.89       15.12      1.94 o 
   1 -11   5      117.58      121.34      3.78 o 
   2 -11   5      119.84      118.29      5.77 o 
   3 -11   5       91.69       98.07      3.58 o 
   4 -11   5        0.01       -0.70      1.17 o 
   5 -11   5        1.62        1.85      1.30 o 
   6 -11   5        1.13       -1.19      3.54 o 
   7 -11   5       15.49       12.92      2.12 o 
   8 -11   5        1.93        3.04      1.85 o 
  -8 -10   5        5.12        3.75      1.64 o 
  -7 -10   5        2.89        4.48      1.56 o 
  -6 -10   5       29.73       27.41      2.20 o 
  -5 -10   5        4.87        3.36      1.24 o 
  -4 -10   5        3.54        3.17      1.14 o 
  -3 -10   5       11.23       14.13      1.45 o 
  -2 -10   5       48.70       49.29      1.76 o 
  -1 -10   5        8.32        7.15      0.87 o 
   0 -10   5       35.37       32.53      3.70 o 
   1 -10   5        6.99        7.48      1.26 o 
   2 -10   5       10.15        9.42      1.46 o 
   3 -10   5        8.75        9.29      1.50 o 
   4 -10   5        1.71        1.01      1.14 o 
   5 -10   5       34.04       28.46      2.31 o 
   6 -10   5        8.44        9.04      1.89 o 
   7 -10   5        1.47        1.32      1.61 o 
   8 -10   5        0.43       -1.12      1.38 o 
  -8  -9   5        0.27       -0.11      1.33 o 
  -7  -9   5       20.65       22.24      2.13 o 
  -6  -9   5        0.20       -0.82      1.35 o 
  -5  -9   5       47.16       40.37      2.35 o 
  -4  -9   5        5.84        5.05      1.64 o 
  -3  -9   5       17.98       19.72      1.52 o 
  -2  -9   5        0.99        2.84      0.68 o 
  -1  -9   5        4.35        4.43      0.72 o 
   0  -9   5       21.89       22.30      1.08 o 
   1  -9   5        1.48        1.74      0.97 o 
   2  -9   5        6.54        4.22      1.13 o 
   3  -9   5      172.49      168.70      4.47 o 
   4  -9   5       27.91       27.29      2.09 o 
   5  -9   5       25.50       27.91      2.17 o 
   6  -9   5        1.35       -0.39      1.25 o 
   7  -9   5       22.29       18.14      2.11 o 
   8  -9   5        4.90        6.98      1.83 o 
  -8  -8   5        0.10        0.96      1.94 o 
  -7  -8   5        8.82       13.53      1.77 o 
  -6  -8   5       41.73       43.02      2.45 o 
  -5  -8   5       44.67       39.60      2.26 o 
  -4  -8   5        3.42        5.02      1.08 o 
  -3  -8   5       37.51       34.96      2.44 o 
  -2  -8   5       29.56       34.75      1.37 o 
  -1  -8   5       70.49       67.86      1.75 o 
   0  -8   5        3.94        2.65      0.52 o 
   1  -8   5       39.93       29.16      2.20 o 
   2  -8   5       27.49       32.85      1.91 o 
   3  -8   5      273.69      241.82      5.37 o 
   4  -8   5      279.37      266.61      5.93 o 
   5  -8   5      267.46      261.57     10.47 o 
   6  -8   5       89.41       88.60      3.51 o 
   7  -8   5        0.54        0.03      1.40 o 
   8  -8   5        0.32       -0.76      1.30 o 
   9  -8   5        2.05       -0.59      2.39 o 
  -9  -7   5        6.38       10.60      1.92 o 
  -8  -7   5       10.37       13.27      1.84 o 
  -7  -7   5        7.25        7.64      3.14 o 
  -6  -7   5       22.24       20.56      1.82 o 
  -5  -7   5      111.06       95.18      3.18 o 
  -4  -7   5      134.36      122.59      5.26 o 
  -3  -7   5      184.85      187.09      5.01 o 
  -2  -7   5       19.11       15.14      1.16 o 
  -1  -7   5       45.88       43.76      1.38 o 
   0  -7   5       58.62       57.07      2.19 o 
   1  -7   5        6.69        5.29      0.90 o 
   2  -7   5      163.59      139.80      8.26 o 
   3  -7   5      141.69      121.18      5.83 o 
   4  -7   5       26.70       25.59      1.81 o 
   5  -7   5       85.92       69.52      2.93 o 
   6  -7   5       16.52       13.71      2.76 o 
   7  -7   5        0.92       -0.48      1.16 o 
   8  -7   5        0.06       -0.47      1.38 o 
   9  -7   5        7.58       14.22      3.76 o 
  -9  -6   5       12.40       17.04      2.05 o 
  -8  -6   5        0.21        0.92      1.15 o 
  -7  -6   5       11.33        9.35      1.84 o 
  -6  -6   5      149.21      151.04      4.18 o 
  -5  -6   5       99.32       84.95      2.94 o 
  -4  -6   5       59.57       60.36      2.32 o 
  -3  -6   5       92.93       79.17      2.43 o 
  -2  -6   5       30.11       29.01      1.14 o 
  -1  -6   5      482.29      532.22      6.94 o 
   0  -6   5      277.41      246.91      3.65 o 
   1  -6   5       88.94       78.55      3.11 o 
   2  -6   5       19.09       13.29      1.22 o 
   3  -6   5       70.79       66.32      2.47 o 
   4  -6   5      119.03      115.88      3.43 o 
   5  -6   5        2.20        1.20      1.02 o 
   6  -6   5       25.96       24.01      1.99 o 
   7  -6   5        5.93        4.19      1.42 o 
   8  -6   5        6.28        7.31      1.74 o 
   9  -6   5        8.57        9.51      2.00 o 
  -9  -5   5        9.86       12.35      2.88 o 
  -8  -5   5        0.59        0.24      1.03 o 
  -7  -5   5       10.05        9.61      1.44 o 
  -6  -5   5        0.10       -1.32      0.88 o 
  -5  -5   5       57.95       40.96      6.25 o 
  -4  -5   5      286.26      266.35      5.28 o 
  -3  -5   5      134.21      114.37      3.71 o 
  -2  -5   5       21.73       24.08      1.06 o 
  -1  -5   5      162.39      187.02      3.27 o 
   0  -5   5        9.29       11.29      0.73 o 
   1  -5   5       20.98       23.20      1.39 o 
   2  -5   5      109.07      105.53      2.86 o 
   3  -5   5       32.61       36.24      1.84 o 
   4  -5   5       85.45       83.17      1.98 o 
   5  -5   5      307.10      298.48      6.33 o 
   6  -5   5       11.23        9.40      1.48 o 
   7  -5   5       72.35       74.65      3.25 o 
   8  -5   5       35.67       32.74      6.38 o 
   9  -5   5        0.00        0.21      1.41 o 
 -10  -4   5        3.46        1.38      1.31 o 
  -9  -4   5        2.27        0.52      1.14 o 
  -8  -4   5        0.00        0.92      1.08 o 
  -7  -4   5       50.62       55.52      2.58 o 
  -6  -4   5        6.05        4.26      1.12 o 
  -5  -4   5       15.97       19.66      1.45 o 
  -4  -4   5       12.96        9.69      1.03 o 
  -3  -4   5        3.42        4.69      1.03 o 
  -2  -4   5        1.40        1.70      0.54 o 
  -1  -4   5       90.10       98.70      1.81 o 
   0  -4   5       51.19       64.73      1.41 o 
   1  -4   5      317.04      285.19      4.01 o 
   2  -4   5      313.84      275.71      7.94 o 
   3  -4   5       18.06       21.25      0.98 o 
   4  -4   5        3.89        3.38      0.61 o 
   5  -4   5       23.66       18.92      1.14 o 
   6  -4   5        0.95        2.20      0.83 o 
   7  -4   5       52.04       56.27      2.90 o 
   8  -4   5       19.61       20.41      2.10 o 
   9  -4   5        0.32       -0.46      1.33 o 
 -10  -3   5        5.10        8.50      1.71 o 
  -9  -3   5        0.00        1.45      1.12 o 
  -8  -3   5       58.79       57.90      2.76 o 
  -7  -3   5        2.13        1.08      1.03 o 
  -6  -3   5        5.55        3.95      1.02 o 
  -5  -3   5       24.16       18.61      1.36 o 
  -4  -3   5       20.59       21.93      1.38 o 
  -3  -3   5       50.71       69.58      2.02 o 
  -2  -3   5      294.23      365.29      6.51 o 
  -1  -3   5      369.44      440.89      5.69 o 
   0  -3   5      224.13      229.12      5.08 o 
   1  -3   5       33.98       17.12      0.75 o 
   2  -3   5      322.44      350.98      4.90 o 
   3  -3   5        3.64        5.02      0.59 o 
   4  -3   5        1.50        3.67      1.11 o 
   5  -3   5       21.63       24.87      1.35 o 
   6  -3   5        5.75        7.06      1.00 o 
   7  -3   5        0.11       -0.94      0.80 o 
   8  -3   5        0.01        0.48      1.17 o 
   9  -3   5        1.44        3.78      2.24 o 
 -10  -2   5        0.28       -0.06      1.17 o 
  -9  -2   5        4.68        6.23      1.41 o 
  -8  -2   5        3.61        3.66      1.18 o 
  -7  -2   5        0.44        0.93      0.91 o 
  -6  -2   5        9.83       12.76      1.30 o 
  -5  -2   5        0.02        3.44      2.33 o 
  -4  -2   5      762.18      842.79     12.90 o 
  -3  -2   5      231.67      312.36      5.44 o 
  -2  -2   5     1440.49     1615.13     18.97 o 
  -1  -2   5      967.23     1205.86     14.30 o 
   0  -2   5     2027.84     2329.42     28.49 o 
   1  -2   5     1155.09     1340.35     26.58 o 
   2  -2   5      860.88      987.59     18.50 o 
   3  -2   5      191.41      224.39      3.70 o 
   4  -2   5      174.53      162.10      3.77 o 
   5  -2   5        0.64        0.64      0.61 o 
   6  -2   5        0.56        0.72      0.75 o 
   7  -2   5       27.76       24.15      1.56 o 
   8  -2   5        0.00       -0.18      1.02 o 
   9  -2   5        0.01       -0.89      1.27 o 
 -10  -1   5        0.00        0.32      1.37 o 
  -9  -1   5        0.81        0.13      1.93 o 
  -8  -1   5       12.33       14.21      1.62 o 
  -7  -1   5      131.40      141.14      3.90 o 
  -6  -1   5      130.37      127.34      3.55 o 
  -5  -1   5      810.27      788.90     10.03 o 
  -4  -1   5      380.33      386.51      5.56 o 
  -3  -1   5        2.29        1.08      0.31 o 
  -2  -1   5      414.37      457.76      6.24 o 
  -1  -1   5        6.78        5.79      0.70 o 
   0  -1   5     2073.88     2583.35     35.17 o 
   1  -1   5     3611.20     4002.76     46.02 o 
   2  -1   5      196.70      220.90      3.45 o 
   3  -1   5       59.16       46.96      1.45 o 
   4  -1   5        0.36        1.20      0.56 o 
   5  -1   5       73.49       88.64      2.39 o 
   6  -1   5       13.99       16.14      1.29 o 
   7  -1   5        0.79        0.73      0.89 o 
   8  -1   5        1.27        1.05      1.00 o 
   9  -1   5        0.00        0.22      1.07 o 
 -10   0   5        3.15        4.31      2.04 o 
  -9   0   5        0.40        2.71      1.16 o 
  -8   0   5       19.29       20.16      2.38 o 
  -7   0   5        0.51        1.13      1.01 o 
  -6   0   5       63.77       76.34      2.70 o 
  -5   0   5        5.24        3.94      0.66 o 
  -4   0   5       23.05       25.37      1.64 o 
  -3   0   5      461.24      500.76      6.42 o 
  -2   0   5      627.86      715.23      8.78 o 
  -1   0   5      549.49      637.27      9.85 o 
   0   0   5      544.75      669.35      8.31 o 
   1   0   5        2.62       -0.51      0.34 o 
   2   0   5       22.95       16.90      1.52 o 
   3   0   5      143.13      109.04      3.16 o 
   4   0   5      111.54      109.67      2.47 o 
   5   0   5       11.61       11.14      1.23 o 
   6   0   5        0.10       -0.05      0.73 o 
   7   0   5        0.95        1.21      0.94 o 
   8   0   5       47.70       51.66      2.39 o 
   9   0   5        1.21        1.16      1.14 o 
 -10   1   5        0.08        1.62      1.24 o 
  -9   1   5        5.47        8.02      1.50 o 
  -8   1   5       21.17       19.51      1.73 o 
  -7   1   5      139.46      144.23      4.29 o 
  -6   1   5       70.64       70.48      2.07 o 
  -5   1   5      219.11      226.71      4.33 o 
  -4   1   5      102.95      100.30      2.10 o 
  -3   1   5       35.15       38.66      1.12 o 
  -2   1   5       52.14       39.12      1.03 o 
  -1   1   5      439.28      415.82     13.18 o 
   0   1   5        0.89       -0.23      0.29 o 
   1   1   5      794.32      822.88     10.25 o 
   2   1   5      289.83      283.50      4.28 o 
   3   1   5      168.89      168.50      3.32 o 
   4   1   5       23.63       26.63      1.27 o 
   5   1   5      103.58      103.91      2.63 o 
   6   1   5        0.06       -0.20      0.77 o 
   7   1   5      154.81      152.28      4.50 o 
   8   1   5       12.62       10.90      1.41 o 
   9   1   5        7.47       10.82      2.41 o 
 -10   2   5        0.02        0.91      1.84 o 
  -9   2   5        0.00        1.12      1.04 o 
  -8   2   5        9.29        7.20      1.44 o 
  -7   2   5      264.99      269.55      4.67 o 
  -6   2   5       27.90       31.06      1.85 o 
  -5   2   5        7.57        6.94      0.74 o 
  -4   2   5        8.09        7.75      0.63 o 
  -3   2   5      143.13      166.23      2.63 o 
  -2   2   5       54.22       59.10      1.85 o 
  -1   2   5      727.61      769.24      9.43 o 
   0   2   5        3.40        5.74      0.49 o 
   1   2   5      946.03     1041.27     17.90 o 
   2   2   5        0.26        0.69      0.43 o 
   3   2   5      223.46      218.47      3.75 o 
   4   2   5      179.29      174.65      3.40 o 
   5   2   5       47.67       48.44      1.85 o 
   6   2   5       36.99       34.45      1.75 o 
   7   2   5       14.26       19.22      1.71 o 
   8   2   5       14.91       17.75      1.65 o 
   9   2   5        0.77        1.14      1.18 o 
 -10   3   5        5.62       10.08      2.73 o 
  -9   3   5        0.15        2.44      1.67 o 
  -8   3   5        3.38        3.04      1.51 o 
  -7   3   5        8.36        9.38      1.07 o 
  -6   3   5      280.88      289.04      5.59 o 
  -5   3   5      117.44      128.22      2.58 o 
  -4   3   5       42.72       47.74      2.36 o 
  -3   3   5       90.27       69.65      2.22 o 
  -2   3   5      670.59      703.95     11.36 o 
  -1   3   5      249.99      274.43      8.10 o 
   0   3   5      536.08      563.94      8.67 o 
   1   3   5      384.75      385.79      5.44 o 
   2   3   5        2.81        7.25      1.99 o 
   3   3   5      288.71      284.04      4.59 o 
   4   3   5       70.60       65.32      1.99 o 
   5   3   5       58.88       58.83      2.07 o 
   6   3   5        2.30        2.92      1.08 o 
   7   3   5      119.61      117.04      3.94 o 
   8   3   5        0.27        1.17      1.04 o 
   9   3   5        3.00        4.26      1.36 o 
 -10   4   5        2.24        3.71      2.26 o 
  -9   4   5        6.81        8.95      2.42 o 
  -8   4   5       12.57        9.30      2.66 o 
  -7   4   5       99.13       91.07      3.39 o 
  -6   4   5        5.52        4.97      1.69 o 
  -5   4   5      221.62      195.62      3.43 o 
  -4   4   5      160.25      182.49      3.02 o 
  -3   4   5      213.15      230.83      4.80 o 
  -2   4   5        4.23        6.75      0.87 o 
  -1   4   5      250.10      248.91      5.00 o 
   0   4   5      318.62      443.72      6.02 o 
   1   4   5       68.53       66.33      2.40 o 
   2   4   5      253.61      243.76      4.02 o 
   3   4   5        5.98        3.94      0.72 o 
   4   4   5      114.16      103.88      2.60 o 
   5   4   5       12.10       10.22      1.11 o 
   6   4   5       24.06       22.01      1.55 o 
   7   4   5        0.40       -0.51      0.94 o 
   8   4   5        1.65        1.01      1.56 o 
 -10   5   5        0.59       -1.33      1.95 o 
  -9   5   5       11.35       10.24      2.44 o 
  -8   5   5        4.19        5.39      1.37 o 
  -7   5   5      131.98      130.06     11.62 o 
  -6   5   5       94.19       92.55      4.21 o 
  -5   5   5      122.76      110.07      3.53 o 
  -4   5   5       36.05       32.99      1.90 o 
  -3   5   5      355.57      374.77      7.08 o 
  -2   5   5      624.57      698.85     11.62 o 
  -1   5   5       18.65       12.75      1.14 o 
   0   5   5      116.92      131.96      2.84 o 
   1   5   5      621.82      638.07      9.61 o 
   2   5   5        0.11        0.55      0.55 o 
   3   5   5      136.35      138.85      2.99 o 
   4   5   5        9.09       10.55      1.02 o 
   5   5   5       21.64       19.59      1.39 o 
   6   5   5       60.73       56.00      2.39 o 
   7   5   5       91.10      102.32      3.20 o 
   8   5   5        5.89        8.88      2.99 o 
  -9   6   5        2.50        3.36      1.43 o 
  -8   6   5        3.72        5.25      1.40 o 
  -7   6   5       26.10       21.05      1.89 o 
  -6   6   5        0.54        0.17      0.92 o 
  -5   6   5       57.41       59.03      2.64 o 
  -4   6   5       92.65       82.37      2.88 o 
  -3   6   5       47.45       46.25      2.26 o 
  -2   6   5        3.08        1.27      1.05 o 
  -1   6   5       35.86       36.16      3.97 o 
   0   6   5       13.38        8.08      0.64 o 
   1   6   5        6.92       10.96      1.35 o 
   2   6   5        4.63        7.11      0.82 o 
   3   6   5       24.40       28.43      1.46 o 
   4   6   5        0.84        2.29      0.76 o 
   5   6   5        0.19        0.51      0.75 o 
   6   6   5       23.65       25.83      1.72 o 
   7   6   5        2.48        4.62      1.20 o 
   8   6   5        4.26        4.85      1.74 o 
  -9   7   5       27.71       31.06      3.57 o 
  -8   7   5        0.95        1.84      1.53 o 
  -7   7   5       20.68       26.55      2.06 o 
  -6   7   5        0.10       -0.46      0.98 o 
  -5   7   5      113.67       98.01      3.53 o 
  -4   7   5       11.86       16.80      1.53 o 
  -3   7   5        2.61        4.57      1.05 o 
  -2   7   5       17.15       13.22      1.33 o 
  -1   7   5      231.98      250.86      5.65 o 
   0   7   5        6.78        8.15      0.93 o 
   1   7   5        0.34        1.51      0.88 o 
   2   7   5       39.59       44.91      2.19 o 
   3   7   5        8.70        5.06      0.85 o 
   4   7   5       80.38       78.68      2.46 o 
   5   7   5       15.36       18.49      1.42 o 
   6   7   5        2.05        1.29      0.96 o 
   7   7   5        6.93        6.17      1.33 o 
  -9   8   5        0.07        3.00      2.31 o 
  -8   8   5        0.00        0.29      1.98 o 
  -7   8   5        8.46       11.05      2.39 o 
  -6   8   5        0.34       -0.11      1.04 o 
  -5   8   5      103.40       88.91      3.31 o 
  -4   8   5        0.21        2.10      2.26 o 
  -3   8   5      130.76      126.73      3.80 o 
  -2   8   5      247.99      254.23      7.20 o 
  -1   8   5      493.74      514.17     13.35 o 
   0   8   5       50.49       51.27      4.70 o 
   1   8   5       24.17       26.41      2.14 o 
   2   8   5       31.45       31.98      2.16 o 
   3   8   5        2.37        1.05      0.67 o 
   4   8   5       15.00       19.18      1.46 o 
   5   8   5        2.21        4.77      1.33 o 
   6   8   5        0.04        1.23      0.94 o 
   7   8   5        9.63       15.78      2.20 o 
  -8   9   5        0.41       -1.84      2.02 o 
  -7   9   5        0.58       -0.07      1.69 o 
  -6   9   5       20.45       23.12      2.00 o 
  -5   9   5       27.77       30.92      2.18 o 
  -4   9   5       46.46       51.41      5.27 o 
  -3   9   5       63.79       50.24      3.80 o 
  -2   9   5        2.27        1.21      1.07 o 
  -1   9   5       56.10       52.37      2.76 o 
   0   9   5      237.58      255.40      7.54 o 
   1   9   5       17.08       12.27      1.63 o 
   2   9   5       13.74       12.04      1.10 o 
   3   9   5        0.66        0.22      0.70 o 
   4   9   5        0.15        0.80      0.82 o 
   5   9   5        1.19        0.72      0.88 o 
   6   9   5        2.77        1.83      1.11 o 
  -8  10   5       23.84       26.67      3.80 o 
  -7  10   5       23.61       23.85      3.42 o 
  -6  10   5        1.06        2.49      1.95 o 
  -5  10   5        6.69        6.18      1.47 o 
  -4  10   5       29.35       35.96      2.72 o 
  -3  10   5      186.85      184.97     10.98 o 
  -2  10   5       70.70       65.37      3.11 o 
  -1  10   5        8.85       11.02      1.57 o 
   0  10   5        0.71        0.67      1.12 o 
   1  10   5        1.89       -0.13      1.05 o 
   2  10   5       11.05       13.35      1.83 o 
   3  10   5        7.18        5.68      1.55 o 
   4  10   5       23.20       25.85      1.72 o 
   5  10   5        1.09        2.79      1.12 o 
   6  10   5        3.15        3.59      1.52 o 
  -7  11   5        2.72        6.22      2.53 o 
  -6  11   5        0.01        2.44      2.15 o 
  -5  11   5       52.16       61.90      4.77 o 
  -4  11   5        4.85        2.32      1.19 o 
  -3  11   5       10.08       13.82      1.76 o 
  -2  11   5       10.65        7.40      1.51 o 
  -1  11   5        1.84        2.39      1.22 o 
   0  11   5       11.63       11.80      1.74 o 
   1  11   5       19.90       14.95      1.95 o 
   2  11   5       10.71       10.90      1.80 o 
   3  11   5        0.04        0.44      1.36 o 
   4  11   5        0.24       -1.52      1.55 o 
   5  11   5        0.92        1.30      1.77 o 
  -6  12   5        0.03        5.35      2.40 o 
  -5  12   5       13.38       18.09      3.15 o 
  -4  12   5        1.10        2.26      2.18 o 
  -3  12   5        8.39        9.35      1.73 o 
  -2  12   5        0.80        2.08      1.33 o 
  -1  12   5        4.08        5.32      1.45 o 
   0  12   5        0.12        1.95      1.29 o 
   1  12   5        1.72        1.32      1.39 o 
   2  12   5        7.27        8.89      1.92 o 
   3  12   5       12.70       19.71      2.44 o 
   4  12   5        1.12       -0.05      2.86 o 
  -5  13   5        2.52        3.13      2.38 o 
  -4  13   5       35.34       62.86      5.13 o 
  -3  13   5       33.47       38.54      4.20 o 
  -2  13   5        4.56        6.72      3.00 o 
  -1  13   5        5.47        8.54      1.80 o 
   0  13   5        4.34        5.17      1.73 o 
   1  13   5        1.32        0.18      1.39 o 
   2  13   5        1.13        2.02      1.64 o 
  -3  14   5       16.41       22.67      3.82 o 
  -2  14   5        8.22       14.39      3.33 o 
  -1  14   5        0.00       -2.26      2.22 o 
   0  14   5        3.11        1.82      4.06 o 
   1  14   5       31.60       40.48      3.16 o 
   0 -16   6       13.42       25.78      3.35 o 
   1 -16   6       21.35       24.60      3.31 o 
   2 -16   6        0.54        1.78      1.96 o 
  -3 -15   6        9.64       16.27      2.93 o 
  -2 -15   6        0.33        0.16      1.98 o 
  -1 -15   6        1.18        3.09      2.15 o 
   0 -15   6       21.12       24.09      3.02 o 
   1 -15   6        0.93        3.38      1.49 o 
   2 -15   6        0.71       -0.46      3.36 o 
   3 -15   6        0.00        1.57      1.52 o 
   4 -15   6        4.93        5.89      1.95 o 
  -4 -14   6        3.30       -0.16      1.87 o 
  -3 -14   6        0.87       -2.30      1.53 o 
  -2 -14   6        3.10        5.97      2.20 o 
  -1 -14   6        1.99        1.11      1.75 o 
   0 -14   6        5.53        1.02      1.69 o 
   1 -14   6        0.84        1.74      1.28 o 
   2 -14   6        7.20        9.70      3.65 o 
   3 -14   6       17.96       24.37      2.35 o 
   4 -14   6        0.03        0.61      1.51 o 
   5 -14   6       12.64       11.30      3.73 o 
  -5 -13   6        0.48        3.64      1.50 o 
  -4 -13   6       18.03       19.38      2.89 o 
  -3 -13   6       10.50        9.37      2.26 o 
  -2 -13   6        4.35        2.15      1.80 o 
  -1 -13   6       13.03       12.77      2.24 o 
   0 -13   6        2.08        1.48      2.00 o 
   1 -13   6       24.30       30.82      2.21 o 
   2 -13   6        0.40        0.47      1.14 o 
   3 -13   6        3.26        2.53      2.25 o 
   4 -13   6       24.06       32.17      4.06 o 
   5 -13   6        0.04       -1.82      1.22 o 
   6 -13   6        8.47       10.97      2.10 o 
  -6 -12   6        7.13       12.22      1.88 o 
  -5 -12   6        0.00        0.66      1.29 o 
  -4 -12   6        5.59        8.30      1.49 o 
  -3 -12   6       56.08       56.85      2.92 o 
  -2 -12   6      113.06      103.69      5.02 o 
  -1 -12   6       18.39       18.94      2.42 o 
   0 -12   6        0.79        1.76      1.73 o 
   1 -12   6        1.75        1.87      1.22 o 
   2 -12   6       14.58       11.13      1.63 o 
   3 -12   6       29.68       29.66      2.28 o 
   4 -12   6       55.44       57.93      3.09 o 
   5 -12   6        0.39        1.55      1.31 o 
   6 -12   6       25.37       26.53      3.80 o 
   7 -12   6        0.02        0.02      4.24 o 
  -7 -11   6       15.16       19.04      5.13 o 
  -6 -11   6       21.68       26.28      2.26 o 
  -5 -11   6        7.72       10.21      1.65 o 
  -4 -11   6       11.95       14.51      2.69 o 
  -3 -11   6        1.32        1.56      0.98 o 
  -2 -11   6       57.14       57.60      2.56 o 
  -1 -11   6        0.00        2.43      1.02 o 
   0 -11   6       20.09       21.26      2.48 o 
   1 -11   6       86.55       85.32      5.04 o 
   2 -11   6       82.73       71.88      3.14 o 
   3 -11   6        1.32       -1.55      1.04 o 
   4 -11   6        2.18        1.34      1.65 o 
   5 -11   6       29.44       29.70      2.38 o 
   6 -11   6        0.56        0.32      1.36 o 
   7 -11   6        8.46        9.29      2.02 o 
  -7 -10   6        0.08       -0.45      1.26 o 
  -6 -10   6        3.11        5.54      1.50 o 
  -5 -10   6       13.79       12.95      1.65 o 
  -4 -10   6        0.44        0.47      1.18 o 
  -3 -10   6        3.68        2.74      1.44 o 
  -2 -10   6       74.85       69.49      2.50 o 
  -1 -10   6        0.93        0.13      0.60 o 
   0 -10   6       22.69       18.54      1.75 o 
   1 -10   6        0.97        1.64      1.14 o 
   2 -10   6       23.19       20.32      2.91 o 
   3 -10   6       11.50        9.49      1.61 o 
   4 -10   6      132.60      124.03      4.11 o 
   5 -10   6       70.01       73.42      3.37 o 
   6 -10   6       86.32       79.47      3.61 o 
   7 -10   6        9.72        9.27      4.12 o 
   8 -10   6       13.12       22.72      2.61 o 
  -8  -9   6        6.66        8.87      1.81 o 
  -7  -9   6        0.11        1.56      2.16 o 
  -6  -9   6       16.57       16.73      1.82 o 
  -5  -9   6       23.05       26.31      3.49 o 
  -4  -9   6        2.04        2.10      0.98 o 
  -3  -9   6       17.79       19.56      1.52 o 
  -2  -9   6        0.36       -0.01      0.57 o 
  -1  -9   6       38.59       40.10      1.49 o 
   0  -9   6        3.71        3.93      1.03 o 
   1  -9   6       39.05       29.07      5.47 o 
   2  -9   6       65.30       54.21      4.24 o 
   3  -9   6       77.77       74.80      3.06 o 
   4  -9   6      319.05      312.70      6.86 o 
   5  -9   6       10.53       10.61      1.68 o 
   6  -9   6        4.20        0.97      1.26 o 
   7  -9   6        9.74        6.52      1.70 o 
   8  -9   6        0.08       -1.53      2.65 o 
  -8  -8   6       11.14       12.02      1.84 o 
  -7  -8   6        0.38       -0.04      1.14 o 
  -6  -8   6       33.56       25.93      4.05 o 
  -5  -8   6        3.19        5.91      1.29 o 
  -4  -8   6       40.70       37.24      2.03 o 
  -3  -8   6        2.07        2.92      0.92 o 
  -2  -8   6       30.83       27.28      1.44 o 
  -1  -8   6      186.84      190.65      3.29 o 
   0  -8   6       22.57       19.66      2.08 o 
   1  -8   6       47.23       41.59      3.26 o 
   2  -8   6      212.31      198.91      4.70 o 
   3  -8   6       41.93       37.31      3.10 o 
   4  -8   6      244.46      235.05      5.59 o 
   5  -8   6        3.98        6.19      1.39 o 
   6  -8   6        0.06       -0.87      1.01 o 
   7  -8   6       27.77       26.79      4.42 o 
   8  -8   6        3.11        3.89      1.70 o 
  -9  -7   6        1.99        3.85      1.57 o 
  -8  -7   6        2.20        1.35      1.31 o 
  -7  -7   6        4.24        5.77      2.08 o 
  -6  -7   6       19.46       17.01      1.74 o 
  -5  -7   6      135.71      142.47      3.99 o 
  -4  -7   6       10.16        9.17      1.23 o 
  -3  -7   6        2.14        3.08      0.87 o 
  -2  -7   6       56.17       57.93      1.58 o 
  -1  -7   6       50.70       57.36      1.59 o 
   0  -7   6       64.58       69.82      2.17 o 
   1  -7   6      282.37      274.99      9.20 o 
   2  -7   6      211.71      210.64      4.71 o 
   3  -7   6      119.62      102.32      4.41 o 
   4  -7   6      196.85      200.99      4.96 o 
   5  -7   6        0.39       -1.25      1.19 o 
   6  -7   6        5.83        4.65      1.41 o 
   7  -7   6       13.72       14.36      2.33 o 
   8  -7   6        3.33        1.16      1.44 o 
   9  -7   6        3.09        4.55      1.89 o 
  -9  -6   6        2.33        5.00      1.52 o 
  -8  -6   6       27.20       28.58      3.55 o 
  -7  -6   6        8.87        8.44      1.47 o 
  -6  -6   6       96.76       82.75      3.11 o 
  -5  -6   6       21.35       23.95      1.75 o 
  -4  -6   6        0.01        0.26      0.77 o 
  -3  -6   6       94.02      105.48      2.86 o 
  -2  -6   6      132.05      135.22      2.44 o 
  -1  -6   6      362.96      391.31      5.86 o 
   0  -6   6      246.72      257.43      6.25 o 
   1  -6   6      186.65      161.24      3.75 o 
   2  -6   6       45.15       40.38      1.90 o 
   3  -6   6       10.70        7.69      1.14 o 
   4  -6   6      297.76      287.11      6.12 o 
   5  -6   6        0.26        0.84      1.17 o 
   6  -6   6       46.71       45.02      2.57 o 
   7  -6   6       51.16       51.54      3.06 o 
   8  -6   6        2.98        0.44      1.39 o 
   9  -6   6       18.07       20.22      2.48 o 
  -9  -5   6        0.84        3.46      1.39 o 
  -8  -5   6        1.84        2.92      1.25 o 
  -7  -5   6        5.19        3.34      1.19 o 
  -6  -5   6        0.00       -0.58      1.43 o 
  -5  -5   6       99.75       94.72      3.04 o 
  -4  -5   6        8.73       10.66      1.40 o 
  -3  -5   6        0.00       -0.77      0.53 o 
  -2  -5   6        0.52        0.05      0.51 o 
  -1  -5   6      198.79      163.70      2.73 o 
   0  -5   6       53.17       50.37      1.35 o 
   1  -5   6      179.38      187.72      3.01 o 
   2  -5   6        0.77        0.90      0.37 o 
   3  -5   6       11.52       15.65      0.90 o 
   4  -5   6       32.01       36.09      2.21 o 
   5  -5   6       39.06       35.16      2.11 o 
   6  -5   6       73.66       74.67      3.16 o 
   7  -5   6      102.76      107.42      3.99 o 
   8  -5   6        4.33        4.67      1.59 o 
   9  -5   6        1.65        2.04      2.62 o 
 -10  -4   6        2.79        5.13      2.29 o 
  -9  -4   6        0.01        0.52      1.13 o 
  -8  -4   6        9.19        8.58      2.20 o 
  -7  -4   6       40.84       42.49      2.35 o 
  -6  -4   6        0.42       -1.26      0.94 o 
  -5  -4   6      101.64      107.50      3.11 o 
  -4  -4   6       22.36       23.33      1.42 o 
  -3  -4   6        0.93        4.21      0.75 o 
  -2  -4   6      333.37      347.95     10.72 o 
  -1  -4   6      615.02      667.30      8.40 o 
   0  -4   6      274.77      288.65      4.16 o 
   1  -4   6        8.04       28.39      1.06 o 
   2  -4   6      821.10      867.49     19.69 o 
   3  -4   6        5.84        3.14      0.55 o 
   4  -4   6      105.36      107.39      2.42 o 
   5  -4   6       20.98       17.97      1.34 o 
   6  -4   6       17.40       14.20      1.71 o 
   7  -4   6       46.71       39.78      2.51 o 
   8  -4   6       70.69       76.56      8.21 o 
   9  -4   6       58.96       76.24      3.87 o 
 -10  -3   6        1.05        4.59      1.45 o 
  -9  -3   6        0.74       -1.08      0.99 o 
  -8  -3   6        3.58        9.03      1.44 o 
  -7  -3   6       40.55       39.85      2.25 o 
  -6  -3   6      168.17      165.13      4.16 o 
  -5  -3   6        3.13        2.61      0.86 o 
  -4  -3   6      179.17      178.06      3.90 o 
  -3  -3   6      228.54      293.79      5.33 o 
  -2  -3   6       83.24       78.86      1.95 o 
  -1  -3   6      262.12      340.91      4.69 o 
   0  -3   6      273.45      320.09      4.78 o 
   1  -3   6      657.73      746.80      9.41 o 
   2  -3   6      206.53      227.03      5.44 o 
   3  -3   6        2.27        2.99      0.78 o 
   4  -3   6       27.44       21.66      1.55 o 
   5  -3   6       78.62       84.13      2.37 o 
   6  -3   6      276.53      278.91      4.99 o 
   7  -3   6       15.83       17.18      1.96 o 
   8  -3   6       34.82       36.10      2.62 o 
   9  -3   6        0.09        2.25      1.54 o 
 -10  -2   6        2.04        3.52      1.36 o 
  -9  -2   6       10.23       13.96      1.80 o 
  -8  -2   6        0.31       -0.07      1.71 o 
  -7  -2   6      250.60      237.37      5.44 o 
  -6  -2   6       83.08       87.06      2.93 o 
  -5  -2   6       77.54       76.51      2.56 o 
  -4  -2   6        6.09        1.48      0.64 o 
  -3  -2   6      168.48      191.04      4.16 o 
  -2  -2   6      724.14      979.01     12.85 o 
  -1  -2   6      339.34      307.42      4.28 o 
   0  -2   6      423.64      501.21      6.52 o 
   1  -2   6      502.63      596.40     10.02 o 
   2  -2   6     2160.90     2363.29     45.37 o 
   3  -2   6      256.92      210.75      3.59 o 
   4  -2   6        0.33        0.71      0.82 o 
   5  -2   6      186.93      178.32      3.57 o 
   6  -2   6       37.27       45.32      4.02 o 
   7  -2   6       27.04       28.01      1.73 o 
   8  -2   6        6.00        5.65      1.61 o 
   9  -2   6        0.52        0.75      1.79 o 
 -10  -1   6        0.34        2.59      2.16 o 
  -9  -1   6       52.19       51.01      4.07 o 
  -8  -1   6        2.58        2.25      1.98 o 
  -7  -1   6      372.62      357.18      7.12 o 
  -6  -1   6      101.35       89.73      2.94 o 
  -5  -1   6       47.53       56.18      1.57 o 
  -4  -1   6       60.94       60.23      1.47 o 
  -3  -1   6     1114.03     1414.67     24.46 o 
  -2  -1   6      607.32      738.58     15.13 o 
  -1  -1   6     3872.02     4534.55     51.97 o 
   0  -1   6     1016.92     1073.94     13.00 o 
   1  -1   6      526.88      567.85     11.62 o 
   2  -1   6      570.32      664.12      8.67 o 
   3  -1   6       38.43       42.26      1.48 o 
   4  -1   6       76.27       74.41      2.40 o 
   5  -1   6       31.24       36.61      3.84 o 
   6  -1   6       37.90       32.70      1.72 o 
   7  -1   6       92.83       89.77      3.10 o 
   8  -1   6       24.73       21.25      1.72 o 
   9  -1   6       39.02       45.32      3.03 o 
 -10   0   6        0.23       -1.18      1.20 o 
  -9   0   6       42.45       44.95      4.97 o 
  -8   0   6       84.86       95.51      3.37 o 
  -7   0   6      297.24      285.84      6.08 o 
  -6   0   6        2.13        4.53      0.76 o 
  -5   0   6      599.20      639.01      8.38 o 
  -4   0   6       22.17       18.22      1.26 o 
  -3   0   6      490.38      532.27      6.88 o 
  -2   0   6      199.25      179.71      3.37 o 
  -1   0   6      252.47      260.82      7.02 o 
   0   0   6      333.41      330.10      4.61 o 
   1   0   6     1569.52     1736.80     20.67 o 
   2   0   6      926.09     1019.44     12.73 o 
   3   0   6       74.51       72.13      1.92 o 
   4   0   6       23.49       41.10      1.61 o 
   5   0   6      173.04      164.29      4.14 o 
   6   0   6      139.34      128.80      3.29 o 
   7   0   6        3.84        2.15      1.04 o 
   8   0   6       10.54       11.94      1.48 o 
   9   0   6        0.58        1.20      1.19 o 
 -10   1   6        0.49        2.71      2.11 o 
  -9   1   6        8.37        8.64      1.52 o 
  -8   1   6       40.09       51.92      2.56 o 
  -7   1   6      331.37      338.45      6.79 o 
  -6   1   6      149.65      132.03      2.79 o 
  -5   1   6       77.00       64.80      1.78 o 
  -4   1   6       26.22       21.98      1.10 o 
  -3   1   6       37.25       43.64      1.83 o 
  -2   1   6     1109.19     1242.24     14.86 o 
  -1   1   6      735.05      874.43     10.73 o 
   0   1   6      104.46      102.21      1.97 o 
   1   1   6      144.50      144.87      2.64 o 
   2   1   6      430.26      454.64      6.39 o 
   3   1   6       54.55       57.20      1.74 o 
   4   1   6       29.25       31.48      1.49 o 
   5   1   6       90.53       75.40      2.33 o 
   6   1   6      210.40      220.06      5.33 o 
   7   1   6       91.94      100.45      5.52 o 
   8   1   6       25.51       23.65      2.53 o 
   9   1   6       24.21       27.63      2.07 o 
 -10   2   6       45.35       66.03      4.91 o 
  -9   2   6       10.80       11.21      2.44 o 
  -8   2   6       40.78       47.44      2.41 o 
  -7   2   6       35.97       38.13      2.15 o 
  -6   2   6      125.47      127.83      2.77 o 
  -5   2   6       89.01       88.46      2.09 o 
  -4   2   6        0.14        3.27      1.12 o 
  -3   2   6      119.27      104.48      2.65 o 
  -2   2   6     1169.84     1274.37     17.35 o 
  -1   2   6        5.47        1.92      0.36 o 
   0   2   6      858.19      920.38     11.37 o 
   1   2   6      168.15      185.53      3.18 o 
   2   2   6      212.46      239.03      3.94 o 
   3   2   6       64.49       73.63      2.04 o 
   4   2   6        8.80        9.41      0.96 o 
   5   2   6       39.06       40.58      1.82 o 
   6   2   6      275.49      279.45      6.58 o 
   7   2   6        1.77        2.32      1.45 o 
   8   2   6        2.13        1.79      1.61 o 
   9   2   6        0.02        0.25      1.18 o 
 -10   3   6        0.22       -0.02      1.93 o 
  -9   3   6        0.07       -0.44      1.60 o 
  -8   3   6        0.06        3.04      1.55 o 
  -7   3   6      290.59      285.56     10.30 o 
  -6   3   6       19.56       22.54      1.25 o 
  -5   3   6      674.90      689.71      9.05 o 
  -4   3   6      179.30      179.82      3.00 o 
  -3   3   6       29.09       27.59      1.56 o 
  -2   3   6      475.50      529.02      9.07 o 
  -1   3   6       11.73       14.35      1.12 o 
   0   3   6        8.94        2.95      0.52 o 
   1   3   6        0.00        1.54      0.90 o 
   2   3   6       67.76       70.49      1.90 o 
   3   3   6        1.64        0.99      0.55 o 
   4   3   6        5.19        3.51      0.80 o 
   5   3   6       20.90       21.02      1.39 o 
   6   3   6        5.00        5.81      1.10 o 
   7   3   6        0.86       -0.79      0.95 o 
   8   3   6        0.83       -0.01      1.02 o 
 -10   4   6       35.69       42.65      4.35 o 
  -9   4   6        1.03        0.29      1.75 o 
  -8   4   6       13.85       12.58      1.63 o 
  -7   4   6      102.85      107.33      4.21 o 
  -6   4   6        9.95       10.25      1.42 o 
  -5   4   6       54.50       48.89      2.83 o 
  -4   4   6       31.84       31.92      1.86 o 
  -3   4   6      141.19      160.31      4.10 o 
  -2   4   6     1066.51     1121.81     24.26 o 
  -1   4   6      145.22      160.12      5.44 o 
   0   4   6        0.36        0.19      0.36 o 
   1   4   6       45.71       46.10      1.49 o 
   2   4   6      387.81      426.11      6.29 o 
   3   4   6       62.45       58.16      1.92 o 
   4   4   6       15.92       16.13      1.28 o 
   5   4   6       16.83       17.45      2.16 o 
   6   4   6       16.02       19.25      1.52 o 
   7   4   6       74.56       79.83      2.87 o 
   8   4   6        7.17        5.36      1.36 o 
 -10   5   6       19.80       27.33      3.66 o 
  -9   5   6        0.24        1.11      1.75 o 
  -8   5   6       60.13       58.89      2.97 o 
  -7   5   6        5.32        4.56      1.25 o 
  -6   5   6       17.21       19.26      1.69 o 
  -5   5   6      354.56      341.84      6.98 o 
  -4   5   6        0.00       -0.78      0.72 o 
  -3   5   6        0.00       -0.42      0.71 o 
  -2   5   6       11.02       19.93      2.26 o 
  -1   5   6      124.43      109.86      4.84 o 
   0   5   6       52.79       39.43      1.38 o 
   1   5   6        9.57       11.56      1.13 o 
   2   5   6      139.72      141.02      2.96 o 
   3   5   6      108.66      113.65      4.42 o 
   4   5   6        7.94        4.91      0.88 o 
   5   5   6        3.43        2.58      0.90 o 
   6   5   6       28.39       28.47      1.80 o 
   7   5   6        0.02        0.40      0.99 o 
   8   5   6        0.09       -0.88      1.07 o 
  -9   6   6        0.08        0.49      1.69 o 
  -8   6   6       17.89       20.34      2.46 o 
  -7   6   6        4.11        6.44      1.36 o 
  -6   6   6       12.14       11.64      1.51 o 
  -5   6   6        8.51        6.39      1.21 o 
  -4   6   6       83.13       81.65      3.64 o 
  -3   6   6       17.60        9.50      1.23 o 
  -2   6   6      166.85      166.43      4.22 o 
  -1   6   6        0.92        1.09      0.81 o 
   0   6   6        0.03       -0.09      0.39 o 
   1   6   6       48.78       48.08      1.60 o 
   2   6   6        0.79        0.04      0.57 o 
   3   6   6       64.50       71.26      2.21 o 
   4   6   6        5.63        4.41      0.92 o 
   5   6   6        0.72       -0.27      0.72 o 
   6   6   6       20.42       25.02      1.76 o 
   7   6   6       28.48       31.25      2.06 o 
  -9   7   6       25.92       41.32      3.84 o 
  -8   7   6        0.29        0.55      1.08 o 
  -7   7   6       12.15       14.93      1.79 o 
  -6   7   6       17.12       20.74      1.87 o 
  -5   7   6       68.21       63.65      2.85 o 
  -4   7   6       11.03        8.95      1.31 o 
  -3   7   6       55.05       50.80      2.46 o 
  -2   7   6      129.86      130.92      3.80 o 
  -1   7   6        9.61        9.58      1.30 o 
   0   7   6       18.83       14.84      2.88 o 
   1   7   6        0.45       -0.14      0.55 o 
   2   7   6        0.74        2.33      0.71 o 
   3   7   6       22.28       18.74      1.30 o 
   4   7   6       29.79       22.70      1.49 o 
   5   7   6        4.37        2.98      1.03 o 
   6   7   6       29.39       26.11      1.84 o 
   7   7   6        5.50        5.20      1.37 o 
  -9   8   6        9.58       17.50      3.13 o 
  -8   8   6       15.36       20.34      3.11 o 
  -7   8   6        4.74        4.98      1.43 o 
  -6   8   6       12.60       13.07      1.67 o 
  -5   8   6      300.90      277.61      6.46 o 
  -4   8   6      293.94      262.41      6.14 o 
  -3   8   6      166.96      161.96      4.47 o 
  -2   8   6      270.92      257.25      6.11 o 
  -1   8   6      110.47      120.92      6.73 o 
   0   8   6       85.22       68.89      5.32 o 
   1   8   6        1.75        1.04      1.07 o 
   2   8   6        0.18       -0.36      0.58 o 
   3   8   6       40.34       36.91      2.15 o 
   4   8   6       15.24       14.09      1.30 o 
   5   8   6        4.57        4.87      1.06 o 
   6   8   6        0.19        0.16      0.94 o 
  -8   9   6        2.80        8.33      2.53 o 
  -7   9   6        0.05        0.51      1.73 o 
  -6   9   6        8.69       10.57      1.65 o 
  -5   9   6      185.16      177.28      5.05 o 
  -4   9   6      172.32      154.66      7.80 o 
  -3   9   6      273.42      282.77      9.41 o 
  -2   9   6       10.77       10.71      1.54 o 
  -1   9   6       93.20       88.16      4.66 o 
   0   9   6       88.31       82.11      3.40 o 
   1   9   6        9.25        8.45      1.51 o 
   2   9   6        1.46        2.62      1.33 o 
   3   9   6        1.48        1.62      1.38 o 
   4   9   6        0.00       -0.22      0.81 o 
   5   9   6        0.66        0.03      1.88 o 
   6   9   6        2.77        4.40      1.61 o 
  -8  10   6        3.81        5.79      2.53 o 
  -7  10   6        2.17       -0.16      1.98 o 
  -6  10   6        0.97        1.69      1.93 o 
  -5  10   6       47.11       45.51      2.81 o 
  -4  10   6       68.88       67.05      3.19 o 
  -3  10   6       30.37       33.66      2.38 o 
  -2  10   6        1.97        2.09      1.77 o 
  -1  10   6       73.62       80.95      3.46 o 
   0  10   6      167.15      182.69      5.35 o 
   1  10   6       33.19       32.34      2.43 o 
   2  10   6        4.97        7.35      1.64 o 
   3  10   6        9.88       10.54      1.85 o 
   4  10   6        4.86        3.39      1.69 o 
   5  10   6        0.58        1.10      1.58 o 
  -7  11   6        7.34        9.08      2.80 o 
  -6  11   6       41.06       39.94      4.06 o 
  -5  11   6       14.36       11.90      2.66 o 
  -4  11   6        0.66        2.32      1.28 o 
  -3  11   6        5.57        9.53      1.65 o 
  -2  11   6       14.73       20.91      2.09 o 
  -1  11   6        0.45        1.51      1.43 o 
   0  11   6       20.22       19.23      2.10 o 
   1  11   6        9.64       13.84      2.13 o 
   2  11   6        0.10       -1.13      1.22 o 
   3  11   6       23.84       32.16      2.72 o 
   4  11   6       18.78       20.12      2.55 o 
  -6  12   6        0.04        1.18      2.26 o 
  -5  12   6        5.81        9.90      2.75 o 
  -4  12   6        3.07        2.53      2.04 o 
  -3  12   6        2.23        5.23      1.54 o 
  -2  12   6        1.39        1.55      1.25 o 
  -1  12   6       13.84       16.83      2.12 o 
   0  12   6        3.22        6.47      1.68 o 
   1  12   6        0.98        1.69      1.50 o 
   2  12   6        1.84        2.34      1.72 o 
   3  12   6        0.47       -0.55      1.54 o 
  -4  13   6       15.86       22.34      3.62 o 
  -3  13   6        8.87       10.66      3.11 o 
  -2  13   6        2.60        1.36      1.52 o 
  -1  13   6        0.46        1.48      1.41 o 
   0  13   6        1.57        4.04      1.69 o 
   1  13   6       35.50       44.35      3.21 o 
   2  13   6       10.81       13.22      2.38 o 
   0 -16   7        1.05        0.82      2.11 o 
  -3 -15   7        1.92        1.55      2.26 o 
  -2 -15   7        1.14        0.20      2.02 o 
  -1 -15   7        8.11        5.68      2.24 o 
   0 -15   7        0.15       -0.78      1.69 o 
   1 -15   7       12.89       13.85      2.75 o 
   2 -15   7       12.12       14.87      2.13 o 
   3 -15   7        0.25        0.24      1.62 o 
  -4 -14   7        4.28        4.37      2.40 o 
  -3 -14   7        0.62        0.91      1.91 o 
  -2 -14   7        3.84        0.89      1.89 o 
  -1 -14   7        0.01        1.04      1.69 o 
   0 -14   7        3.49        0.02      1.64 o 
   1 -14   7       10.02       13.67      2.78 o 
   2 -14   7        0.10       -0.97      2.15 o 
   3 -14   7        9.28        9.74      1.89 o 
   4 -14   7        0.87        1.26      1.58 o 
   5 -14   7       10.59        8.61      3.55 o 
  -5 -13   7        0.11        3.13      2.09 o 
  -4 -13   7        5.61        5.99      2.24 o 
  -3 -13   7        2.45        2.00      1.84 o 
  -2 -13   7        4.35        4.68      1.95 o 
  -1 -13   7        2.60        4.95      1.87 o 
   0 -13   7        0.03       -0.08      2.54 o 
   1 -13   7       14.96       14.04      1.81 o 
   2 -13   7        1.30        2.45      1.41 o 
   3 -13   7        0.01       -1.29      1.20 o 
   4 -13   7        0.67        0.07      2.66 o 
   5 -13   7        3.35        3.67      1.70 o 
   6 -13   7        0.44       -0.50      1.98 o 
  -6 -12   7        7.51        9.10      1.81 o 
  -5 -12   7        2.42        3.81      1.44 o 
  -4 -12   7        6.38        8.82      1.50 o 
  -3 -12   7        2.94        1.64      1.62 o 
  -2 -12   7        0.18       -0.18      1.49 o 
  -1 -12   7        2.07        2.38      1.62 o 
   0 -12   7        3.71        4.13      1.32 o 
   1 -12   7        1.42        3.47      1.38 o 
   2 -12   7      102.47      101.55      3.81 o 
   3 -12   7        1.04       -1.20      2.26 o 
   4 -12   7       13.32       13.99      2.61 o 
   5 -12   7        6.00        7.97      2.10 o 
   6 -12   7        8.16        8.80      1.93 o 
  -7 -11   7        0.05        1.90      1.47 o 
  -6 -11   7        7.58        9.97      2.53 o 
  -5 -11   7        8.42        6.75      2.28 o 
  -4 -11   7       37.76       43.76      2.78 o 
  -3 -11   7        0.16        0.51      0.95 o 
  -2 -11   7       23.42       27.49      2.75 o 
  -1 -11   7       30.86       23.31      2.55 o 
   0 -11   7        6.52        3.11      1.19 o 
   1 -11   7       73.66       66.81      3.00 o 
   2 -11   7       19.04       23.04      2.01 o 
   3 -11   7        0.48       -0.24      1.13 o 
   4 -11   7        1.23        1.94      1.31 o 
   5 -11   7        0.08        0.31      1.35 o 
   6 -11   7        0.70       -1.36      2.78 o 
   7 -11   7       32.12       36.34      3.24 o 
  -7 -10   7        1.10        0.68      1.27 o 
  -6 -10   7        4.99        5.25      1.47 o 
  -5 -10   7        0.23       -0.06      1.07 o 
  -4 -10   7       26.52       23.14      2.06 o 
  -3 -10   7        7.12        7.36      1.19 o 
  -2 -10   7        9.39        9.56      1.19 o 
  -1 -10   7       12.95       11.40      1.36 o 
   0 -10   7       37.36       32.77      2.01 o 
   1 -10   7        1.02        1.53      1.12 o 
   2 -10   7      369.26      372.42      9.68 o 
   3 -10   7      125.41      114.61      3.91 o 
   4 -10   7       17.22       13.17      1.78 o 
   5 -10   7       15.53       13.87      1.89 o 
   6 -10   7        7.76        7.94      1.74 o 
   7 -10   7        0.09        1.88      1.58 o 
  -8  -9   7        1.35        0.33      1.59 o 
  -7  -9   7        0.53        1.44      1.77 o 
  -6  -9   7       24.46       22.43      2.01 o 
  -5  -9   7        0.45        0.81      1.04 o 
  -4  -9   7        3.65        3.30      1.08 o 
  -3  -9   7       10.45        8.45      1.19 o 
  -2  -9   7        7.47        6.23      1.01 o 
  -1  -9   7       36.65       33.41      2.27 o 
   0  -9   7       65.45       55.47      2.52 o 
   1  -9   7      112.10      105.93      3.42 o 
   2  -9   7      277.66      260.59      7.37 o 
   3  -9   7      290.69      301.08      6.59 o 
   4  -9   7      162.05      170.33      8.53 o 
   5  -9   7        9.01       11.18      1.87 o 
   6  -9   7       23.13       21.51      2.19 o 
   7  -9   7       29.35       36.66      2.75 o 
   8  -9   7        0.12       -1.79      1.50 o 
  -8  -8   7        0.32        0.92      1.33 o 
  -7  -8   7       12.04       11.77      1.76 o 
  -6  -8   7       16.40       15.75      1.78 o 
  -5  -8   7      138.63      141.42      4.07 o 
  -4  -8   7       27.13       22.67      2.33 o 
  -3  -8   7        1.12        2.29      0.89 o 
  -2  -8   7      127.75      133.81      3.38 o 
  -1  -8   7      112.75      119.67      2.49 o 
   0  -8   7        0.94        1.45      0.69 o 
   1  -8   7      335.86      338.66      6.67 o 
   2  -8   7       46.27       40.58      2.29 o 
   3  -8   7       90.76       99.98      3.65 o 
   4  -8   7        7.79        9.96      1.93 o 
   5  -8   7       14.62       14.84      1.74 o 
   6  -8   7       13.31       10.53      1.76 o 
   7  -8   7       17.61       15.07      2.07 o 
   8  -8   7        5.98        9.41      6.53 o 
  -9  -7   7        1.80        5.36      1.67 o 
  -8  -7   7       28.49       36.38      6.01 o 
  -7  -7   7        0.36        0.09      1.10 o 
  -6  -7   7       14.92       17.14      1.75 o 
  -5  -7   7      134.64      132.88      3.89 o 
  -4  -7   7      116.52      118.03      3.42 o 
  -3  -7   7       19.28       12.99      2.61 o 
  -2  -7   7      211.78      196.73      5.25 o 
  -1  -7   7      125.29      108.82      2.44 o 
   0  -7   7       74.41       77.40      1.86 o 
   1  -7   7      257.21      248.65      6.69 o 
   2  -7   7        5.13        2.91      0.96 o 
   3  -7   7        2.13        0.23      1.08 o 
   4  -7   7       38.63       32.85      2.09 o 
   5  -7   7       45.22       42.42      2.62 o 
   6  -7   7       40.51       34.31      2.43 o 
   7  -7   7        0.46        0.49      1.31 o 
   8  -7   7        6.23        3.11      1.68 o 
  -9  -6   7        3.86        5.05      1.55 o 
  -8  -6   7        3.89        4.59      1.40 o 
  -7  -6   7       79.86       69.07      3.40 o 
  -6  -6   7        4.65        3.75      1.22 o 
  -5  -6   7      431.67      421.91      7.97 o 
  -4  -6   7      439.74      423.78     11.12 o 
  -3  -6   7      123.30      118.83      3.16 o 
  -2  -6   7       37.13       40.79      1.35 o 
  -1  -6   7      334.67      316.27      4.63 o 
   0  -6   7      209.66      212.69      3.47 o 
   1  -6   7       11.66       12.17      1.05 o 
   2  -6   7      105.29      101.35      3.09 o 
   3  -6   7       55.11       46.42      2.27 o 
   4  -6   7      163.45      160.17      4.28 o 
   5  -6   7       25.45       18.91      2.46 o 
   6  -6   7       40.81       32.74      3.69 o 
   7  -6   7       55.13       61.10      3.25 o 
   8  -6   7        4.06        5.70      2.55 o 
   9  -6   7        9.26        9.08      2.17 o 
  -9  -5   7        0.00        1.06      1.23 o 
  -8  -5   7       34.71       33.37      6.31 o 
  -7  -5   7        8.86       10.00      2.36 o 
  -6  -5   7       55.00       46.08      2.55 o 
  -5  -5   7      102.84       89.40      3.00 o 
  -4  -5   7        0.21        1.20      0.80 o 
  -3  -5   7      113.41       95.69      2.74 o 
  -2  -5   7      327.46      309.50      4.54 o 
  -1  -5   7      116.70      116.36      2.25 o 
   0  -5   7      675.88      772.49      9.79 o 
   1  -5   7      104.20      108.63      2.18 o 
   2  -5   7       19.10       11.77      1.36 o 
   3  -5   7        1.48        1.56      0.80 o 
   4  -5   7       37.24       35.73      2.07 o 
   5  -5   7      116.16      108.23      4.66 o 
   6  -5   7       19.97       18.86      1.92 o 
   7  -5   7        1.35        0.65      1.26 o 
   8  -5   7        5.86        4.81      1.66 o 
   9  -5   7        9.46       10.69      4.34 o 
 -10  -4   7        0.00        2.40      1.37 o 
  -9  -4   7        0.00       -0.73      1.35 o 
  -8  -4   7        0.17        1.18      1.11 o 
  -7  -4   7        0.03        0.89      1.04 o 
  -6  -4   7        0.65        1.05      0.95 o 
  -5  -4   7        2.99        3.65      1.03 o 
  -4  -4   7       37.09       44.24      1.98 o 
  -3  -4   7       55.17       54.09      1.96 o 
  -2  -4   7      437.27      445.63      8.88 o 
  -1  -4   7      372.69      441.94      5.98 o 
   0  -4   7       33.56       28.72      1.16 o 
   1  -4   7      440.65      484.10      8.11 o 
   2  -4   7        0.00        0.23      0.40 o 
   3  -4   7       16.63       22.15      1.11 o 
   4  -4   7       83.11       73.75      2.06 o 
   5  -4   7       89.04       88.73      2.48 o 
   6  -4   7       60.01       57.11      4.13 o 
   7  -4   7        2.12        2.57      1.27 o 
   8  -4   7        0.00        0.63      1.36 o 
   9  -4   7        0.62        3.42      1.69 o 
 -10  -3   7        3.82        4.99      1.58 o 
  -9  -3   7        0.00        0.57      1.48 o 
  -8  -3   7       12.86       16.46      1.73 o 
  -7  -3   7       72.95       69.46      2.84 o 
  -6  -3   7      162.02      169.02      5.52 o 
  -5  -3   7       81.95       88.37      2.86 o 
  -4  -3   7       30.85       24.00      1.44 o 
  -3  -3   7       26.70       31.17      1.51 o 
  -2  -3   7       60.90       58.07      1.91 o 
  -1  -3   7      368.28      511.11      8.20 o 
   0  -3   7     1655.31     1885.70     26.83 o 
   1  -3   7      478.64      586.93      7.74 o 
   2  -3   7       80.54       72.97      1.97 o 
   3  -3   7        0.08       -0.12      0.77 o 
   4  -3   7        0.05       -0.19      0.60 o 
   5  -3   7       64.33       52.64      2.17 o 
   6  -3   7        4.03        4.20      0.99 o 
   7  -3   7       10.84       12.27      1.78 o 
   8  -3   7        0.00       -0.25      1.27 o 
   9  -3   7       15.47       17.15      2.56 o 
 -10  -2   7        5.98       10.47      1.77 o 
  -9  -2   7        1.42        3.19      1.33 o 
  -8  -2   7        8.29       11.34      2.76 o 
  -7  -2   7       17.01       17.16      2.08 o 
  -6  -2   7      199.52      190.90      8.38 o 
  -5  -2   7       13.75       15.05      1.34 o 
  -4  -2   7        3.74        2.87      0.78 o 
  -3  -2   7        3.12        2.80      0.46 o 
  -2  -2   7      474.02      534.35      6.97 o 
  -1  -2   7      411.16      417.27      9.42 o 
   0  -2   7     1612.99     1835.87     21.70 o 
   1  -2   7      486.76      555.31      7.38 o 
   2  -2   7      399.33      370.59      5.43 o 
   3  -2   7        3.96        3.46      0.72 o 
   4  -2   7       24.46       13.92      1.14 o 
   5  -2   7      111.73      113.72      2.88 o 
   6  -2   7        0.07       -0.55      0.77 o 
   7  -2   7        0.06        0.23      0.95 o 
   8  -2   7        4.34        2.25      1.79 o 
   9  -2   7        0.70       -0.86      1.51 o 
 -10  -1   7        0.71        2.11      1.26 o 
  -9  -1   7        7.08        6.31      2.29 o 
  -8  -1   7       10.25       12.78      1.61 o 
  -7  -1   7       23.20       23.90      1.80 o 
  -6  -1   7        0.18        0.65      0.97 o 
  -5  -1   7       21.26       28.10      1.19 o 
  -4  -1   7        5.08        4.50      0.55 o 
  -3  -1   7      150.26      197.17      3.15 o 
  -2  -1   7      104.04      100.56      3.95 o 
  -1  -1   7       27.55       21.57      2.22 o 
   0  -1   7      318.34      318.49      4.97 o 
   1  -1   7        0.99        1.13      1.61 o 
   2  -1   7      100.84      111.56      2.40 o 
   3  -1   7        0.95       -0.31      0.45 o 
   4  -1   7        0.01       -0.46      0.74 o 
   5  -1   7      134.67      140.33      3.29 o 
   6  -1   7        7.30        5.99      1.12 o 
   7  -1   7       53.93       53.45      2.38 o 
   8  -1   7        0.02        2.13      1.07 o 
   9  -1   7        1.12        2.35      1.61 o 
 -10   0   7       19.04       21.69      3.33 o 
  -9   0   7       19.07       21.91      4.22 o 
  -8   0   7       58.07       54.30      2.91 o 
  -7   0   7       26.88       23.33      3.19 o 
  -6   0   7      371.02      351.27      6.75 o 
  -5   0   7        0.41        0.24      0.51 o 
  -4   0   7       14.13       10.65      0.73 o 
  -3   0   7        0.16        0.59      0.38 o 
  -2   0   7      108.28       98.60      2.50 o 
  -1   0   7       38.05       29.41      1.64 o 
   0   0   7       92.53       87.42      1.89 o 
   1   0   7       56.86       56.00      1.61 o 
   2   0   7      426.78      483.56      6.81 o 
   3   0   7        0.16       -0.39      0.48 o 
   4   0   7      209.28      210.62      3.95 o 
   5   0   7       36.45       37.74      3.59 o 
   6   0   7      182.76      180.67      4.10 o 
   7   0   7       21.38       19.77      1.91 o 
   8   0   7        6.48        7.63      1.52 o 
   9   0   7        4.99        7.82      1.53 o 
 -10   1   7        0.76       -0.04      1.95 o 
  -9   1   7       27.83       28.00      3.44 o 
  -8   1   7        5.36        4.39      1.92 o 
  -7   1   7       44.43       38.85      2.44 o 
  -6   1   7       47.08       55.88      1.84 o 
  -5   1   7       20.92       19.85      1.03 o 
  -4   1   7       22.15       17.44      1.23 o 
  -3   1   7        0.47       -0.03      0.56 o 
  -2   1   7       47.28       47.56      1.29 o 
  -1   1   7       63.12       54.70      1.88 o 
   0   1   7      172.61      180.69      3.04 o 
   1   1   7       10.13        9.26      1.24 o 
   2   1   7      100.91      106.52      2.40 o 
   3   1   7        5.73        5.95      0.79 o 
   4   1   7       12.45       11.55      1.41 o 
   5   1   7       60.97       67.66      2.33 o 
   6   1   7        2.15        1.81      2.02 o 
   7   1   7       15.24       15.88      2.06 o 
   8   1   7        1.82        3.24      1.21 o 
   9   1   7        4.88        5.13      1.40 o 
 -10   2   7        1.48        2.58      2.22 o 
  -9   2   7        0.01       -1.42      1.69 o 
  -8   2   7        0.08        0.89      1.55 o 
  -7   2   7        1.00        0.33      1.49 o 
  -6   2   7      113.70      106.84      3.35 o 
  -5   2   7       82.32       86.96      3.60 o 
  -4   2   7       20.84       22.06      1.07 o 
  -3   2   7        1.84        1.85      0.44 o 
  -2   2   7       29.07       28.96      0.99 o 
  -1   2   7        1.34        3.16      0.44 o 
   0   2   7      203.02      215.01      3.55 o 
   1   2   7      308.70      307.44      4.72 o 
   2   2   7      144.16      126.78      2.69 o 
   3   2   7       12.63        9.57      0.93 o 
   4   2   7       94.82       91.83      3.67 o 
   5   2   7       83.47       75.32      2.46 o 
   6   2   7      102.62      106.36      3.06 o 
   7   2   7        3.56        2.87      1.35 o 
   8   2   7       11.75       11.80      1.57 o 
 -10   3   7       30.15       38.25      4.24 o 
  -9   3   7        4.35        7.30      2.51 o 
  -8   3   7        4.17        2.49      1.75 o 
  -7   3   7        9.59        9.67      1.35 o 
  -6   3   7      304.23      302.07      8.81 o 
  -5   3   7       18.20       14.48      2.06 o 
  -4   3   7        5.25        3.90      0.89 o 
  -3   3   7      265.04      268.12      7.57 o 
  -2   3   7        0.85        1.39      0.68 o 
  -1   3   7        2.99        0.01      0.32 o 
   0   3   7      530.75      471.05      7.67 o 
   1   3   7        3.33        2.41      0.55 o 
   2   3   7      114.07      119.20      2.66 o 
   3   3   7      150.47      139.99      3.07 o 
   4   3   7       10.80        8.11      0.99 o 
   5   3   7       12.91       11.83      1.22 o 
   6   3   7        8.46        8.20      1.30 o 
   7   3   7        0.22       -1.34      0.89 o 
   8   3   7        4.09        5.11      1.42 o 
 -10   4   7        2.84        5.02      2.53 o 
  -9   4   7        0.79        0.22      1.82 o 
  -8   4   7        1.97        4.35      1.84 o 
  -7   4   7        2.06        1.88      1.08 o 
  -6   4   7      146.48      138.15      4.04 o 
  -5   4   7       99.62       99.60      4.36 o 
  -4   4   7        7.94        7.44      1.14 o 
  -3   4   7      182.59      186.42      4.42 o 
  -2   4   7      246.44      260.21      5.52 o 
  -1   4   7        0.00       -0.58      0.63 o 
   0   4   7      123.42      124.99      2.48 o 
   1   4   7       20.27       12.98      0.91 o 
   2   4   7      167.68      158.05      3.20 o 
   3   4   7        9.31        8.33      0.96 o 
   4   4   7       25.32       24.30      1.50 o 
   5   4   7        4.80        4.96      1.02 o 
   6   4   7       72.60       80.22      3.35 o 
   7   4   7        1.23        1.50      1.09 o 
   8   4   7        5.38        4.81      1.59 o 
  -9   5   7        0.00        1.87      2.00 o 
  -8   5   7        0.92        3.85      1.27 o 
  -7   5   7        0.28        2.03      1.01 o 
  -6   5   7      121.27      116.38      3.73 o 
  -5   5   7       66.42       64.21      2.75 o 
  -4   5   7       27.11       25.48      1.73 o 
  -3   5   7       89.62       88.90      3.57 o 
  -2   5   7        0.03        0.07      0.98 o 
  -1   5   7      221.72      191.15      6.56 o 
   0   5   7       31.25       28.42      1.19 o 
   1   5   7        0.00        0.24      0.49 o 
   2   5   7       20.20       16.53      1.12 o 
   3   5   7       32.99       33.77      1.59 o 
   4   5   7        9.74        6.23      0.97 o 
   5   5   7        1.80        2.32      0.91 o 
   6   5   7        1.97        2.43      1.08 o 
   7   5   7       22.05       19.28      2.02 o 
  -9   6   7        7.76        8.53      2.53 o 
  -8   6   7        1.73        3.65      1.39 o 
  -7   6   7        2.69        1.10      1.06 o 
  -6   6   7       57.05       56.65      2.75 o 
  -5   6   7       27.73       22.93      1.79 o 
  -4   6   7       28.09       22.91      1.72 o 
  -3   6   7       14.11       17.08      1.51 o 
  -2   6   7        0.07        0.47      1.03 o 
  -1   6   7        2.41        1.20      0.83 o 
   0   6   7       10.42        5.96      1.64 o 
   1   6   7       28.95       30.93      1.65 o 
   2   6   7        8.18        5.26      1.06 o 
   3   6   7       32.30       29.88      1.58 o 
   4   6   7       14.77       10.59      2.37 o 
   5   6   7       12.42        8.62      1.22 o 
   6   6   7        2.26        1.12      1.03 o 
   7   6   7        2.49        4.58      1.36 o 
  -9   7   7        3.52        2.98      2.20 o 
  -8   7   7        2.47        4.39      1.37 o 
  -7   7   7       24.61       20.29      2.00 o 
  -6   7   7        9.89        8.55      1.48 o 
  -5   7   7       35.91       39.93      3.70 o 
  -4   7   7        2.69        2.80      1.07 o 
  -3   7   7       50.93       57.30      2.61 o 
  -2   7   7       69.39       64.83      2.76 o 
  -1   7   7       12.18       10.66      1.43 o 
   0   7   7        1.90        1.66      1.03 o 
   1   7   7       57.01       64.10      2.93 o 
   2   7   7        5.56        5.34      1.23 o 
   3   7   7        6.37        9.88      1.12 o 
   4   7   7        4.20        2.60      0.92 o 
   5   7   7        1.79        5.45      1.46 o 
   6   7   7        0.07        1.90      1.05 o 
   7   7   7       11.51       10.15      1.63 o 
  -8   8   7       17.89       23.06      2.28 o 
  -7   8   7        2.00        2.11      1.25 o 
  -6   8   7        0.35        1.21      1.12 o 
  -5   8   7        5.80        5.76      1.43 o 
  -4   8   7       44.77       43.35      2.64 o 
  -3   8   7       42.59       41.63      2.42 o 
  -2   8   7       24.80       23.24      2.35 o 
  -1   8   7      309.37      282.86     12.91 o 
   0   8   7       99.19      113.87      5.82 o 
   1   8   7       85.48       72.03      3.29 o 
   2   8   7       43.91       36.75      3.17 o 
   3   8   7       33.91       31.77      2.43 o 
   4   8   7        0.01        0.03      0.77 o 
   5   8   7        1.39        1.05      0.95 o 
   6   8   7        0.38       -0.42      1.04 o 
  -8   9   7        2.43        5.37      2.46 o 
  -7   9   7        9.03        7.55      1.64 o 
  -6   9   7       68.05       75.67      3.96 o 
  -5   9   7      178.77      187.87      5.50 o 
  -4   9   7        4.06        0.96      1.25 o 
  -3   9   7       22.68       19.65      2.73 o 
  -2   9   7       16.58       14.60      1.78 o 
  -1   9   7        3.28        1.80      1.19 o 
   0   9   7        0.79        3.51      1.30 o 
   1   9   7       10.48        9.54      2.19 o 
   2   9   7        0.34       -0.37      1.09 o 
   3   9   7       18.49       19.70      2.19 o 
   4   9   7        7.48        8.03      1.80 o 
   5   9   7        4.08        3.83      1.78 o 
  -7  10   7        0.00       -0.38      2.18 o 
  -6  10   7       23.46       21.90      2.24 o 
  -5  10   7        0.11       -0.81      1.14 o 
  -4  10   7        5.71        6.35      2.26 o 
  -3  10   7        0.12        0.79      1.39 o 
  -2  10   7        1.49        0.23      1.05 o 
  -1  10   7       50.67       48.41      2.90 o 
   0  10   7       53.65       59.71      3.56 o 
   1  10   7       16.57       16.07      2.04 o 
   2  10   7        1.17       -0.04      1.32 o 
   3  10   7        5.60        5.77      1.79 o 
   4  10   7        1.68        5.09      1.83 o 
  -6  11   7        0.41       -0.20      2.06 o 
  -5  11   7        7.38        8.55      2.60 o 
  -4  11   7        1.91        3.16      1.44 o 
  -3  11   7        0.32        0.78      1.18 o 
  -2  11   7        0.23        1.40      1.22 o 
  -1  11   7        0.74       -0.20      1.15 o 
   0  11   7       18.21       19.31      2.20 o 
   1  11   7       31.38       40.11      4.37 o 
   2  11   7        5.02        6.27      1.82 o 
   3  11   7        0.42       -0.77      1.51 o 
   4  11   7        0.54        1.79      1.81 o 
  -5  12   7        8.56        5.35      2.64 o 
  -4  12   7        0.17        1.17      1.36 o 
  -3  12   7        1.41        0.89      2.46 o 
  -2  12   7        0.50       -0.71      1.18 o 
  -1  12   7        3.10        3.39      1.59 o 
   0  12   7       20.78       23.40      3.13 o 
   1  12   7       23.70       31.20      2.80 o 
   2  12   7        0.16       -0.88      1.58 o 
  -3  13   7        6.55        9.50      2.00 o 
  -2  13   7        0.43       -0.50      1.49 o 
  -1  13   7        0.07       -1.98      1.32 o 
   0  13   7        6.55        9.21      2.09 o 
  -2 -15   8        0.25       -0.71      1.98 o 
  -1 -15   8        0.13       -2.20      1.82 o 
   0 -15   8        0.01       -2.31      1.71 o 
   1 -15   8        0.02        2.51      2.02 o 
   2 -15   8        0.01        1.00      1.62 o 
   3 -15   8        6.57        4.55      2.85 o 
  -4 -14   8        7.01        4.64      2.38 o 
  -3 -14   8        9.95        8.61      2.49 o 
  -2 -14   8        4.60        3.49      2.15 o 
  -1 -14   8        2.33       -0.07      1.80 o 
   0 -14   8        1.77       -1.60      1.69 o 
   1 -14   8       22.18       28.92      2.74 o 
   2 -14   8        2.01        0.72      1.42 o 
   3 -14   8        5.19        7.01      1.90 o 
   4 -14   8       17.07       23.29      2.50 o 
  -5 -13   8        7.92        8.93      2.64 o 
  -4 -13   8        3.50        2.22      2.00 o 
  -3 -13   8       26.57       17.78      2.84 o 
  -2 -13   8       15.78       16.94      2.69 o 
  -1 -13   8        0.02       -0.67      1.51 o 
   0 -13   8        0.20       -1.89      1.35 o 
   1 -13   8       12.43       13.02      1.78 o 
   2 -13   8       28.87       33.80      2.50 o 
   3 -13   8        9.14       11.64      3.41 o 
   4 -13   8        5.16        8.24      3.15 o 
   5 -13   8        3.57        4.31      1.79 o 
  -6 -12   8       10.66       14.13      1.97 o 
  -5 -12   8        0.92        2.84      1.31 o 
  -4 -12   8        0.62       -2.13      1.42 o 
  -3 -12   8        2.15        1.51      1.78 o 
  -2 -12   8       10.87       10.46      2.26 o 
  -1 -12   8       23.86       20.05      2.64 o 
   0 -12   8       22.20       24.54      2.00 o 
   1 -12   8        2.27        0.99      1.27 o 
   2 -12   8       59.49       65.71      3.28 o 
   3 -12   8        4.15        1.95      2.46 o 
   4 -12   8        2.60        0.35      1.28 o 
   5 -12   8        7.83       10.00      1.92 o 
   6 -12   8        0.02       -0.64      1.54 o 
  -7 -11   8        6.15        6.46      1.75 o 
  -6 -11   8        9.36        9.36      2.00 o 
  -5 -11   8       27.91       34.14      2.30 o 
  -4 -11   8        0.76        0.61      1.02 o 
  -3 -11   8        0.35        2.78      1.03 o 
  -2 -11   8        5.91        7.28      1.98 o 
  -1 -11   8        9.67        8.55      2.04 o 
   0 -11   8       42.10       40.44      2.46 o 
   1 -11   8       21.44       20.22      1.95 o 
   2 -11   8       28.87       35.21      2.36 o 
   3 -11   8       11.41        9.61      1.66 o 
   4 -11   8        5.33        6.00      1.61 o 
   5 -11   8        1.78        4.18      3.87 o 
   6 -11   8        0.08        0.75      1.50 o 
   7 -11   8        0.10        0.15      3.37 o 
  -7 -10   8        0.51        0.26      1.28 o 
  -6 -10   8        0.16       -1.66      1.11 o 
  -5 -10   8        0.28        1.20      1.34 o 
  -4 -10   8       18.71       20.36      1.75 o 
  -3 -10   8        5.87        8.56      1.26 o 
  -2 -10   8        7.70        4.87      1.08 o 
  -1 -10   8       56.11       58.35      3.80 o 
   0 -10   8       24.84       27.59      1.95 o 
   1 -10   8        0.77        1.18      1.13 o 
   2 -10   8      257.46      245.89      5.91 o 
   3 -10   8       74.36       86.14      3.49 o 
   4 -10   8       21.44       21.20      2.04 o 
   5 -10   8       15.35        9.94      2.84 o 
   6 -10   8        3.69        1.05      1.74 o 
   7 -10   8        7.46        6.40      1.96 o 
  -8  -9   8        0.12       -3.15      2.89 o 
  -7  -9   8        2.42        3.05      1.44 o 
  -6  -9   8       16.99       14.61      1.81 o 
  -5  -9   8        0.97        0.08      1.00 o 
  -4  -9   8        0.88        0.68      0.90 o 
  -3  -9   8        1.29       -0.25      0.81 o 
  -2  -9   8       24.03       32.61      3.43 o 
  -1  -9   8        0.58       -0.94      0.88 o 
   0  -9   8       17.60       18.49      1.67 o 
   1  -9   8       86.90       89.86      3.29 o 
   2  -9   8      124.93      112.53      4.87 o 
   3  -9   8       26.21       31.91      2.72 o 
   4  -9   8        3.37        2.88      1.23 o 
   5  -9   8       16.22       18.08      1.99 o 
   6  -9   8        6.73        5.73      1.69 o 
   7  -9   8        0.43        2.66      1.59 o 
   8  -9   8        1.13       -2.25      1.50 o 
  -8  -8   8        0.40       -0.39      1.38 o 
  -7  -8   8       10.04        7.63      1.56 o 
  -6  -8   8        8.21        6.10      1.43 o 
  -5  -8   8      152.58      151.41      4.26 o 
  -4  -8   8       25.73       21.82      1.71 o 
  -3  -8   8        2.78        3.51      1.64 o 
  -2  -8   8       49.97       55.07      2.19 o 
  -1  -8   8       23.25       20.63      1.19 o 
   0  -8   8      858.25      820.42     26.86 o 
   1  -8   8       30.60       31.21      1.91 o 
   2  -8   8      214.36      198.76      7.84 o 
   3  -8   8       37.86       37.59      3.10 o 
   4  -8   8       20.70       18.83      1.83 o 
   5  -8   8       57.79       49.59      2.75 o 
   6  -8   8        2.76        2.88      1.47 o 
   7  -8   8        2.36        2.50      1.54 o 
   8  -8   8        0.55       -1.45      1.83 o 
  -9  -7   8        1.48        4.09      1.56 o 
  -8  -7   8        0.02        0.96      2.18 o 
  -7  -7   8        4.58        5.82      1.78 o 
  -6  -7   8       28.45       26.16      2.05 o 
  -5  -7   8       43.58       41.20      2.36 o 
  -4  -7   8        7.07        5.19      2.14 o 
  -3  -7   8        0.36        0.05      0.76 o 
  -2  -7   8       93.84       95.01      2.78 o 
  -1  -7   8       14.92       13.34      0.93 o 
   0  -7   8      130.71      139.93      2.75 o 
   1  -7   8       12.04       14.18      1.40 o 
   2  -7   8      185.79      172.52      4.37 o 
   3  -7   8      115.70      115.14      3.71 o 
   4  -7   8       32.12       32.48      2.14 o 
   5  -7   8        3.01        2.94      1.25 o 
   6  -7   8        6.27        3.72      1.48 o 
   7  -7   8        0.50       -0.38      1.37 o 
   8  -7   8       18.53       21.08      2.54 o 
  -9  -6   8        0.53        0.00      1.35 o 
  -8  -6   8        4.13        6.89      1.56 o 
  -7  -6   8        0.37       -0.99      1.01 o 
  -6  -6   8        5.85        7.06      1.39 o 
  -5  -6   8      107.74      100.44      3.37 o 
  -4  -6   8      188.14      207.05      4.75 o 
  -3  -6   8       14.07       10.28      1.16 o 
  -2  -6   8       75.88       76.29      2.02 o 
  -1  -6   8        0.30        0.73      0.52 o 
   0  -6   8      119.39      114.66      3.50 o 
   1  -6   8       22.51       23.90      1.47 o 
   2  -6   8       31.53       24.56      1.64 o 
   3  -6   8       43.02       51.06      4.05 o 
   4  -6   8       10.00        7.48      1.34 o 
   5  -6   8       21.44       21.97      2.92 o 
   6  -6   8        7.77        8.38      1.62 o 
   7  -6   8       25.63       23.91      2.32 o 
   8  -6   8       23.25       20.69      2.44 o 
  -9  -5   8        0.43        1.74      1.62 o 
  -8  -5   8       12.13       14.91      3.21 o 
  -7  -5   8        2.34        1.22      1.10 o 
  -6  -5   8        0.03       -0.49      1.73 o 
  -5  -5   8      168.53      151.19      4.06 o 
  -4  -5   8        1.59        0.90      1.39 o 
  -3  -5   8       47.08       44.43      1.97 o 
  -2  -5   8        5.84        5.49      1.40 o 
  -1  -5   8       86.71       84.49      2.68 o 
   0  -5   8      390.00      391.90      5.60 o 
   1  -5   8      107.63      102.86      2.23 o 
   2  -5   8        1.30        0.51      0.54 o 
   3  -5   8        8.32       10.30      0.85 o 
   4  -5   8      185.04      176.53      4.62 o 
   5  -5   8       19.21       13.65      1.62 o 
   6  -5   8       92.51       91.78      3.70 o 
   7  -5   8       18.04       20.39      2.22 o 
   8  -5   8       75.88       85.67      8.81 o 
  -9  -4   8        0.93        2.79      2.05 o 
  -8  -4   8        5.84        5.85      1.40 o 
  -7  -4   8        0.53        0.15      2.18 o 
  -6  -4   8       10.31        8.41      1.36 o 
  -5  -4   8       64.37       65.01      2.60 o 
  -4  -4   8       95.55      114.35      3.19 o 
  -3  -4   8       24.96       18.46      1.28 o 
  -2  -4   8        0.65        1.15      0.47 o 
  -1  -4   8      185.01      212.44      3.48 o 
   0  -4   8       55.13       64.08      1.73 o 
   1  -4   8        8.79        8.46      0.76 o 
   2  -4   8       91.23       77.63      2.00 o 
   3  -4   8        5.58        3.46      0.72 o 
   4  -4   8       15.35       11.01      1.14 o 
   5  -4   8       26.42       34.45      2.22 o 
   6  -4   8       12.36       19.68      1.98 o 
   7  -4   8       32.25       31.86      4.32 o 
   8  -4   8        5.69        8.73      1.93 o 
 -10  -3   8        1.46        2.29      1.48 o 
  -9  -3   8        3.25        5.17      1.45 o 
  -8  -3   8       33.23       24.55      2.02 o 
  -7  -3   8        1.45        4.52      1.22 o 
  -6  -3   8        0.17        0.95      0.96 o 
  -5  -3   8        7.39        9.06      1.23 o 
  -4  -3   8      275.32      349.95      6.52 o 
  -3  -3   8       97.82      127.30      3.16 o 
  -2  -3   8       72.13       76.08      1.80 o 
  -1  -3   8      567.39      682.04      8.80 o 
   0  -3   8        0.58        0.08      0.45 o 
   1  -3   8      170.22      193.55      3.99 o 
   2  -3   8       37.08       34.64      1.42 o 
   3  -3   8       74.85       83.84      2.20 o 
   4  -3   8       35.56       32.25      1.84 o 
   5  -3   8        1.52        0.31      0.74 o 
   6  -3   8        8.24       11.30      2.16 o 
   7  -3   8        6.24        7.61      2.25 o 
   8  -3   8        1.30        1.09      1.41 o 
 -10  -2   8        0.19        4.64      1.52 o 
  -9  -2   8       28.97       23.05      2.09 o 
  -8  -2   8      141.21      134.15      4.15 o 
  -7  -2   8       28.63       22.34      2.21 o 
  -6  -2   8       21.12       26.73      1.85 o 
  -5  -2   8      223.83      197.07      9.98 o 
  -4  -2   8      231.06      265.85      5.26 o 
  -3  -2   8      298.05      327.36      4.74 o 
  -2  -2   8     1547.04     1766.27     30.62 o 
  -1  -2   8      137.37      143.53      2.65 o 
   0  -2   8       33.89       35.67      1.32 o 
   1  -2   8     1120.30     1223.48     15.07 o 
   2  -2   8       19.70       16.43      1.00 o 
   3  -2   8       19.19       23.74      1.48 o 
   4  -2   8      102.38       86.63      2.43 o 
   5  -2   8        0.05       -0.27      0.77 o 
   6  -2   8      193.62      195.05      4.21 o 
   7  -2   8        3.80        2.68      1.36 o 
   8  -2   8       16.76       17.69      2.19 o 
 -10  -1   8        1.38        0.71      1.87 o 
  -9  -1   8       27.84       21.96      2.03 o 
  -8  -1   8       93.92       82.20      3.26 o 
  -7  -1   8        0.56       -0.74      0.85 o 
  -6  -1   8      419.12      415.16      8.41 o 
  -5  -1   8      229.76      223.64      4.78 o 
  -4  -1   8      228.78      295.36      4.44 o 
  -3  -1   8        9.89       12.63      0.77 o 
  -2  -1   8      150.11      165.68      5.87 o 
  -1  -1   8      620.04      713.13     11.58 o 
   0  -1   8       58.53       56.37      1.60 o 
   1  -1   8      650.23      698.53     11.19 o 
   2  -1   8       64.88       57.49      3.04 o 
   3  -1   8       23.57       32.59      1.48 o 
   4  -1   8        3.71        3.33      0.99 o 
   5  -1   8       12.37       13.43      1.28 o 
   6  -1   8       19.40       30.22      2.21 o 
   7  -1   8       11.29       11.76      1.44 o 
   8  -1   8        2.07        4.90      1.59 o 
 -10   0   8        2.46        1.42      2.09 o 
  -9   0   8        5.85        4.29      2.18 o 
  -8   0   8       34.47       31.44      2.10 o 
  -7   0   8        3.23        6.58      2.18 o 
  -6   0   8       19.60       18.90      1.56 o 
  -5   0   8       34.31       40.83      1.50 o 
  -4   0   8       26.41       33.03      2.70 o 
  -3   0   8       54.12       48.64      1.42 o 
  -2   0   8      447.03      489.99      7.04 o 
  -1   0   8      556.30      643.42      8.38 o 
   0   0   8        0.04        0.23      0.42 o 
   1   0   8      288.24      258.80      4.23 o 
   2   0   8        0.43       -0.21      0.51 o 
   3   0   8      132.38      123.34      2.82 o 
   4   0   8      121.57      115.25      2.88 o 
   5   0   8      175.86      165.90      3.74 o 
   6   0   8      349.10      345.67     11.16 o 
   7   0   8        0.17        0.21      1.11 o 
   8   0   8        1.91        2.32      1.16 o 
 -10   1   8        8.82       13.61      3.09 o 
  -9   1   8       21.23       21.09      3.22 o 
  -8   1   8        4.46        1.91      1.75 o 
  -7   1   8       24.97       23.27      2.93 o 
  -6   1   8      273.66      276.37      6.02 o 
  -5   1   8      379.56      379.26      5.57 o 
  -4   1   8       23.76       27.79      1.67 o 
  -3   1   8        0.36        0.32      0.41 o 
  -2   1   8      182.95      199.79      3.25 o 
  -1   1   8      228.60      225.37      4.74 o 
   0   1   8       67.71       65.76      1.72 o 
   1   1   8       13.19       14.72      1.71 o 
   2   1   8       82.13       73.54      2.06 o 
   3   1   8      239.00      253.20      6.71 o 
   4   1   8      429.58      407.39      6.51 o 
   5   1   8      117.83      120.41      3.15 o 
   6   1   8        8.51       12.53      1.34 o 
   7   1   8       11.25        7.88      1.36 o 
   8   1   8        1.37        0.51      1.17 o 
 -10   2   8        2.11        5.20      2.49 o 
  -9   2   8        4.64       -0.13      1.78 o 
  -8   2   8        6.66        7.88      2.22 o 
  -7   2   8        0.45       -1.27      1.31 o 
  -6   2   8      480.60      503.19      9.30 o 
  -5   2   8       11.50        6.21      2.18 o 
  -4   2   8      341.66      362.86      5.25 o 
  -3   2   8       42.67       38.58      1.27 o 
  -2   2   8       37.46       37.45      1.74 o 
  -1   2   8      467.64      502.86      6.82 o 
   0   2   8       35.93       45.54      1.45 o 
   1   2   8        1.12        1.22      0.52 o 
   2   2   8       48.19       46.19      1.72 o 
   3   2   8       39.55       32.27      1.54 o 
   4   2   8       47.90       51.87      2.05 o 
   5   2   8        0.37        1.11      0.94 o 
   6   2   8       11.05        8.60      1.36 o 
   7   2   8        4.33        3.91      2.96 o 
   8   2   8        0.56       -0.98      1.11 o 
 -10   3   8        0.65        5.02      2.66 o 
  -9   3   8       23.30       23.47      3.46 o 
  -8   3   8        8.27        9.90      2.42 o 
  -7   3   8       12.51       12.92      2.40 o 
  -6   3   8      117.73      120.48      3.71 o 
  -5   3   8       49.73       37.74      2.12 o 
  -4   3   8        0.02       -0.17      0.66 o 
  -3   3   8      149.67      143.91      3.74 o 
  -2   3   8      513.12      528.65      9.42 o 
  -1   3   8      421.45      424.59      5.93 o 
   0   3   8      180.22      189.64      3.89 o 
   1   3   8       13.16        9.00      0.83 o 
   2   3   8       15.53       16.20      1.78 o 
   3   3   8       12.18        8.39      1.22 o 
   4   3   8       62.34       69.49      2.34 o 
   5   3   8        0.83        0.19      0.79 o 
   6   3   8       75.65       75.57      3.67 o 
   7   3   8        0.73        1.39      1.12 o 
   8   3   8        5.10        7.14      1.52 o 
  -9   4   8        1.47        1.82      2.11 o 
  -8   4   8        0.14       -0.20      1.49 o 
  -7   4   8       14.99       17.82      1.67 o 
  -6   4   8      445.16      446.57     13.78 o 
  -5   4   8       54.37       40.30      2.44 o 
  -4   4   8      148.37      163.19      4.27 o 
  -3   4   8        2.61        4.58      1.55 o 
  -2   4   8        0.22       -0.17      0.71 o 
  -1   4   8      217.30      230.93      5.24 o 
   0   4   8        2.11        0.17      0.46 o 
   1   4   8        6.39        5.26      0.73 o 
   2   4   8        4.92        6.21      0.83 o 
   3   4   8      116.05      107.05      2.78 o 
   4   4   8       74.71       80.17      2.53 o 
   5   4   8       16.95       15.52      1.40 o 
   6   4   8       15.97       21.17      1.68 o 
   7   4   8        0.27       -0.02      1.25 o 
  -9   5   8       20.46       18.67      3.29 o 
  -8   5   8        0.06       -1.82      1.40 o 
  -7   5   8       24.00       23.68      1.92 o 
  -6   5   8        0.08        0.88      1.01 o 
  -5   5   8       10.80       10.82      1.42 o 
  -4   5   8       49.67       34.65      2.54 o 
  -3   5   8       66.98       59.82      2.57 o 
  -2   5   8       20.44       14.53      2.31 o 
  -1   5   8       62.26       65.17      2.65 o 
   0   5   8        0.12        0.44      0.81 o 
   1   5   8       71.04       77.91      2.15 o 
   2   5   8       68.98       73.83      2.52 o 
   3   5   8        7.07       10.30      1.08 o 
   4   5   8        2.20        3.35      0.94 o 
   5   5   8        7.34       10.69      1.30 o 
   6   5   8       26.76       25.62      1.86 o 
   7   5   8       21.11       25.21      2.02 o 
  -9   6   8        1.44        1.31      2.11 o 
  -8   6   8        7.88       10.59      2.58 o 
  -7   6   8        1.92        4.31      1.28 o 
  -6   6   8       11.65       11.28      1.61 o 
  -5   6   8       21.05       21.03      1.80 o 
  -4   6   8        6.51        3.17      1.65 o 
  -3   6   8        1.89        0.61      0.84 o 
  -2   6   8       12.75        8.31      1.24 o 
  -1   6   8       39.87       46.54      3.53 o 
   0   6   8       43.72       40.44      2.41 o 
   1   6   8       29.30       17.20      1.77 o 
   2   6   8       41.49       33.48      1.91 o 
   3   6   8       52.55       38.50      2.31 o 
   4   6   8       16.06       17.70      1.42 o 
   5   6   8        1.78        1.67      0.92 o 
   6   6   8        0.86        1.17      1.34 o 
   7   6   8        8.99        8.54      1.58 o 
  -8   7   8       16.72       21.67      3.61 o 
  -7   7   8       10.06       10.03      1.62 o 
  -6   7   8      110.70      106.07      3.88 o 
  -5   7   8       86.32       86.65      3.41 o 
  -4   7   8       63.65       61.33      2.90 o 
  -3   7   8       19.38       16.99      1.68 o 
  -2   7   8       27.10       28.44      1.99 o 
  -1   7   8        0.42        0.81      0.93 o 
   0   7   8        5.71       12.53      1.67 o 
   1   7   8       22.19       25.68      2.11 o 
   2   7   8       35.05       25.52      2.17 o 
   3   7   8        8.17        6.49      1.54 o 
   4   7   8        3.04        2.83      0.93 o 
   5   7   8        1.74        1.98      1.05 o 
   6   7   8       10.47       16.84      3.68 o 
  -8   8   8        0.31        2.84      1.46 o 
  -7   8   8       50.05       55.94      3.95 o 
  -6   8   8       11.85       10.22      2.63 o 
  -5   8   8       86.21       86.53      5.91 o 
  -4   8   8      120.90      107.66      3.89 o 
  -3   8   8       26.73       33.59      2.27 o 
  -2   8   8       49.89       48.68      4.67 o 
  -1   8   8      122.70      116.97      4.10 o 
   0   8   8       30.83       29.99      2.58 o 
   1   8   8        1.49        1.37      1.27 o 
   2   8   8       10.99       15.68      1.96 o 
   3   8   8        6.80       10.04      2.35 o 
   4   8   8        4.02        5.15      1.61 o 
   5   8   8        0.76        1.83      1.66 o 
  -7   9   8       24.92       29.68      2.50 o 
  -6   9   8       35.97       34.84      3.20 o 
  -5   9   8       14.78       14.44      1.93 o 
  -4   9   8       47.97       39.78      2.58 o 
  -3   9   8       35.61       36.43      3.44 o 
  -2   9   8       11.88       15.31      2.48 o 
  -1   9   8       14.83       14.71      1.86 o 
   0   9   8      134.52      146.98      4.84 o 
   1   9   8        9.89        5.74      1.67 o 
   2   9   8        4.08        9.58      2.29 o 
   3   9   8        2.37        4.87      1.66 o 
   4   9   8        1.15       -0.56      1.44 o 
   5   9   8        0.36       -1.01      1.64 o 
  -7  10   8      106.76      109.81      6.51 o 
  -6  10   8       16.07       16.90      2.14 o 
  -5  10   8       13.37       14.01      1.96 o 
  -4  10   8       18.67       13.99      2.71 o 
  -3  10   8        3.69        7.13      1.58 o 
  -2  10   8        3.02        2.14      1.22 o 
  -1  10   8        3.40        4.83      1.65 o 
   0  10   8       31.01       35.13      2.65 o 
   1  10   8        0.04        1.43      1.83 o 
   2  10   8        2.13        1.20      1.47 o 
   3  10   8        1.90        3.95      1.69 o 
   4  10   8       13.20       13.16      2.49 o 
  -6  11   8        0.88        0.95      2.11 o 
  -5  11   8        0.58        0.64      2.00 o 
  -4  11   8        8.08       15.43      2.53 o 
  -3  11   8        0.06       -0.28      1.60 o 
  -2  11   8        0.02       -0.85      1.07 o 
  -1  11   8        0.74        0.69      1.34 o 
   0  11   8        0.94        3.16      1.50 o 
   1  11   8       12.01       11.31      2.08 o 
   2  11   8        7.59       13.14      2.29 o 
   3  11   8        0.01       -0.51      1.63 o 
  -4  12   8        0.18        1.78      1.43 o 
  -3  12   8        9.33        8.49      1.88 o 
  -2  12   8        0.81        2.14      1.63 o 
  -1  12   8        5.93        6.63      1.84 o 
   0  12   8       15.00       19.18      2.45 o 
   1  12   8        0.52        1.82      1.70 o 
  -2 -15   9        0.24        0.07      2.13 o 
  -1 -15   9        0.01       -0.64      1.95 o 
   0 -15   9        1.97        0.29      1.98 o 
   1 -15   9        0.24       -2.66      1.78 o 
   2 -15   9        0.06       -1.53      1.89 o 
  -4 -14   9        0.01        0.53      2.18 o 
  -3 -14   9        5.64        4.80      2.33 o 
  -2 -14   9        3.78        1.84      2.06 o 
  -1 -14   9        0.97        0.95      1.91 o 
   0 -14   9       17.56       19.27      2.95 o 
   1 -14   9        3.98        4.97      2.18 o 
   2 -14   9       10.40       15.22      2.16 o 
   3 -14   9       15.11       24.47      2.53 o 
   4 -14   9        3.68        6.24      1.97 o 
  -5 -13   9        0.17        0.42      2.15 o 
  -4 -13   9        1.26        0.78      2.00 o 
  -3 -13   9        2.99        3.69      2.09 o 
  -2 -13   9        2.43        4.88      2.02 o 
  -1 -13   9        2.80        1.62      1.84 o 
   0 -13   9        2.43        1.67      1.84 o 
   1 -13   9       17.95       17.01      2.03 o 
   2 -13   9       18.44       14.41      3.06 o 
   3 -13   9        3.12        1.82      2.44 o 
   4 -13   9        1.31        1.09      3.13 o 
   5 -13   9        0.46       -2.27      1.51 o 
  -6 -12   9        3.09        3.85      1.91 o 
  -5 -12   9        1.36       -2.33      1.55 o 
  -4 -12   9        1.35       -1.67      1.62 o 
  -3 -12   9        0.75        2.75      1.91 o 
  -2 -12   9        5.99        5.04      2.02 o 
  -1 -12   9        2.87        1.73      1.60 o 
   0 -12   9        0.23        1.95      1.67 o 
   1 -12   9       10.03        8.96      2.44 o 
   2 -12   9       19.27       17.35      2.00 o 
   3 -12   9        9.65        8.79      2.98 o 
   4 -12   9        2.40        3.97      1.70 o 
   5 -12   9        1.07       -0.91      2.29 o 
   6 -12   9        2.06        2.81      2.00 o 
  -6 -11   9        1.28        0.15      2.18 o 
  -5 -11   9        0.37       -0.23      1.10 o 
  -4 -11   9        8.85        8.02      2.08 o 
  -3 -11   9        0.01        1.00      1.67 o 
  -2 -11   9        1.17        2.71      1.67 o 
  -1 -11   9        0.41       -1.33      1.31 o 
   0 -11   9       24.71       26.98      2.72 o 
   1 -11   9        5.91        6.09      1.50 o 
   2 -11   9      108.06      111.75      4.05 o 
   3 -11   9      149.80      154.18      7.17 o 
   4 -11   9        4.79        4.73      1.53 o 
   5 -11   9        3.77        3.08      1.57 o 
   6 -11   9        1.75        0.08      1.95 o 
  -7 -10   9        0.74        1.02      1.63 o 
  -6 -10   9        0.01       -0.66      1.16 o 
  -5 -10   9        6.14        7.47      2.81 o 
  -4 -10   9       17.21       18.17      1.74 o 
  -3 -10   9        0.91        0.09      0.90 o 
  -2 -10   9       10.85        9.46      2.06 o 
  -1 -10   9       78.92       84.15      4.46 o 
   0 -10   9       67.94       58.50      6.36 o 
   1 -10   9      279.48      267.94     11.10 o 
   2 -10   9        0.03       -0.55      1.14 o 
   3 -10   9       45.70       42.47      2.61 o 
   4 -10   9        1.42        1.89      1.23 o 
   5 -10   9        6.39        6.63      1.71 o 
   6 -10   9       13.59       16.49      2.23 o 
   7 -10   9        7.72        7.81      3.30 o 
  -8  -9   9        4.71        5.37      1.77 o 
  -7  -9   9        1.10        2.43      1.52 o 
  -6  -9   9        0.10        0.52      1.19 o 
  -5  -9   9        0.03        0.08      0.99 o 
  -4  -9   9        2.23        3.83      1.17 o 
  -3  -9   9       14.12       15.33      2.29 o 
  -2  -9   9       30.39       27.66      5.36 o 
  -1  -9   9        0.02        0.71      1.44 o 
   0  -9   9       81.72       62.83      6.52 o 
   1  -9   9        0.05        0.20      1.09 o 
   2  -9   9       82.61       93.66      4.97 o 
   3  -9   9       47.34       55.01      2.80 o 
   4  -9   9        4.51        3.81      1.33 o 
   5  -9   9       11.68       11.42      1.82 o 
   6  -9   9        0.17       -1.73      1.16 o 
   7  -9   9       13.64       15.86      2.34 o 
  -8  -8   9        4.61        4.03      2.19 o 
  -7  -8   9        3.01        3.32      1.37 o 
  -6  -8   9        1.88        0.69      1.20 o 
  -5  -8   9      126.93      131.47      4.04 o 
  -4  -8   9        1.37        2.56      1.10 o 
  -3  -8   9        2.14        1.00      0.88 o 
  -2  -8   9      152.27      147.91      3.79 o 
  -1  -8   9        4.10        5.62      0.85 o 
   0  -8   9       18.80       16.45      1.58 o 
   1  -8   9      163.01      180.11      4.59 o 
   2  -8   9       14.59       14.72      1.60 o 
   3  -8   9        0.21        0.26      0.96 o 
   4  -8   9        1.25        1.04      1.07 o 
   5  -8   9        8.16        5.23      1.49 o 
   6  -8   9       19.30       19.58      2.20 o 
   7  -8   9        2.80        4.25      2.41 o 
  -8  -7   9       14.46       16.14      2.23 o 
  -7  -7   9        0.73        0.24      1.18 o 
  -6  -7   9       92.04       86.93      4.30 o 
  -5  -7   9       15.34       18.35      1.79 o 
  -4  -7   9      326.86      304.61      6.35 o 
  -3  -7   9       14.75       14.09      1.40 o 
  -2  -7   9      277.55      288.64      6.33 o 
  -1  -7   9       56.54       63.89      1.92 o 
   0  -7   9      268.93      261.66      4.46 o 
   1  -7   9       92.49       73.96      2.81 o 
   2  -7   9       72.03       70.64      2.90 o 
   3  -7   9        3.94        6.99      1.31 o 
   4  -7   9        3.57        1.52      1.10 o 
   5  -7   9        3.03        2.81      1.27 o 
   6  -7   9        3.52        1.41      1.27 o 
   7  -7   9        0.10        0.20      3.09 o 
   8  -7   9        0.34       -0.82      1.54 o 
  -9  -6   9        3.92        3.52      1.54 o 
  -8  -6   9       11.62       13.00      1.88 o 
  -7  -6   9       20.00       24.26      2.10 o 
  -6  -6   9        2.32        0.87      1.50 o 
  -5  -6   9       30.66       30.83      2.03 o 
  -4  -6   9       16.73       16.69      2.59 o 
  -3  -6   9       32.66       33.76      1.88 o 
  -2  -6   9       55.68       52.10      4.17 o 
  -1  -6   9      150.76      145.56      2.85 o 
   0  -6   9        0.24       -0.18      0.63 o 
   1  -6   9       92.70       92.87      4.10 o 
   2  -6   9       86.78       83.92      3.01 o 
   3  -6   9       98.95       99.03      3.40 o 
   4  -6   9      111.53      113.77      3.82 o 
   5  -6   9       15.31       18.86      1.93 o 
   6  -6   9       23.90       23.72      3.35 o 
   7  -6   9        0.92       -0.55      1.45 o 
   8  -6   9       15.88       14.58      2.33 o 
  -9  -5   9        4.31        3.60      1.89 o 
  -8  -5   9        6.53        4.93      1.42 o 
  -7  -5   9        4.43        4.17      1.29 o 
  -6  -5   9      107.90       89.96      3.24 o 
  -5  -5   9      102.91       97.81      4.03 o 
  -4  -5   9       36.44       37.86      6.54 o 
  -3  -5   9       28.96       28.06      1.70 o 
  -2  -5   9        8.58        7.39      0.75 o 
  -1  -5   9        6.09        7.29      0.77 o 
   0  -5   9        0.89        0.27      0.52 o 
   1  -5   9       79.79       78.98      2.04 o 
   2  -5   9       25.61       22.69      1.62 o 
   3  -5   9        0.13       -0.12      0.78 o 
   4  -5   9       82.48       74.91      3.09 o 
   5  -5   9      126.64      113.12      3.95 o 
   6  -5   9        1.18        0.57      1.17 o 
   7  -5   9       25.67       25.72      2.83 o 
   8  -5   9        1.70        0.90      1.85 o 
  -9  -4   9        0.00        2.20      1.31 o 
  -8  -4   9        0.24        0.91      1.17 o 
  -7  -4   9        4.06        3.28      1.18 o 
  -6  -4   9       22.30       20.13      1.73 o 
  -5  -4   9       68.61       69.10      2.71 o 
  -4  -4   9       81.50       74.90      7.54 o 
  -3  -4   9       70.56       93.62      2.84 o 
  -2  -4   9      213.31      202.38      4.60 o 
  -1  -4   9       23.84       29.42      1.31 o 
   0  -4   9      141.62      177.18      3.26 o 
   1  -4   9      367.32      400.07      5.92 o 
   2  -4   9       22.19       23.16      1.25 o 
   3  -4   9        0.85        0.87      0.61 o 
   4  -4   9        8.00        4.54      1.20 o 
   5  -4   9       94.83      100.21      3.64 o 
   6  -4   9        0.84        0.39      1.14 o 
   7  -4   9        3.26        4.14      1.49 o 
   8  -4   9       12.44       12.94      2.13 o 
  -9  -3   9        0.22        0.69      2.00 o 
  -8  -3   9        1.12        0.10      1.53 o 
  -7  -3   9       35.49       28.59      2.04 o 
  -6  -3   9        2.92        1.46      1.03 o 
  -5  -3   9       34.25       37.20      2.10 o 
  -4  -3   9      172.34      183.02      8.25 o 
  -3  -3   9        6.34        8.93      0.92 o 
  -2  -3   9        0.70        1.84      0.54 o 
  -1  -3   9        0.58        0.47      0.49 o 
   0  -3   9        9.43       11.46      0.85 o 
   1  -3   9      336.63      330.08      5.07 o 
   2  -3   9        0.14       -0.92      0.97 o 
   3  -3   9      247.49      249.51      4.44 o 
   4  -3   9       30.29       25.90      1.44 o 
   5  -3   9       33.42       35.53      1.82 o 
   6  -3   9       17.09       21.80      2.10 o 
   7  -3   9       14.33       18.85      2.15 o 
   8  -3   9        1.31        2.23      1.40 o 
  -9  -2   9        0.52        0.19      1.16 o 
  -8  -2   9        1.47        2.88      1.18 o 
  -7  -2   9        0.01       -0.74      0.92 o 
  -6  -2   9       79.30       71.84      2.78 o 
  -5  -2   9      298.65      306.26      8.13 o 
  -4  -2   9        0.95       -0.37      0.75 o 
  -3  -2   9        7.07        2.27      0.57 o 
  -2  -2   9       44.60       54.97      1.84 o 
  -1  -2   9        1.65        2.79      0.72 o 
   0  -2   9       58.61       67.62      1.84 o 
   1  -2   9        8.19       10.62      2.38 o 
   2  -2   9        3.63        8.36      0.87 o 
   3  -2   9        2.09        3.61      0.77 o 
   4  -2   9        0.84       -0.61      0.69 o 
   5  -2   9        0.36       -0.36      1.05 o 
   6  -2   9        1.53        2.41      1.18 o 
   7  -2   9        0.65        1.01      1.28 o 
   8  -2   9        4.40        3.33      2.11 o 
  -9  -1   9       19.03       20.52      3.20 o 
  -8  -1   9        5.82        5.32      2.41 o 
  -7  -1   9        0.15       -0.57      1.25 o 
  -6  -1   9        0.78        1.75      0.97 o 
  -5  -1   9       22.74       22.01      2.15 o 
  -4  -1   9      143.23      149.68      2.84 o 
  -3  -1   9       25.09       27.65      1.20 o 
  -2  -1   9       46.11       49.00      1.49 o 
  -1  -1   9       15.53       16.49      1.22 o 
   0  -1   9        1.31        2.90      0.59 o 
   1  -1   9     1302.18     1397.31     17.31 o 
   2  -1   9       44.17       59.87      1.93 o 
   3  -1   9        5.48        5.22      0.88 o 
   4  -1   9      117.22      104.71      4.10 o 
   5  -1   9      157.96      161.07      3.76 o 
   6  -1   9        0.01       -0.39      0.90 o 
   7  -1   9        2.43        3.54      1.18 o 
   8  -1   9        8.75       11.56      2.05 o 
  -9   0   9        7.64        5.86      2.29 o 
  -8   0   9       15.33       10.44      2.40 o 
  -7   0   9       11.78       10.91      1.39 o 
  -6   0   9       11.98       14.72      1.44 o 
  -5   0   9        0.69        2.05      0.93 o 
  -4   0   9        0.38       -0.18      0.50 o 
  -3   0   9        2.87        4.06      0.61 o 
  -2   0   9      124.45      128.43      2.52 o 
  -1   0   9        0.56        0.57      0.45 o 
   0   0   9       31.95       28.61      1.24 o 
   1   0   9       14.73       13.76      1.00 o 
   2   0   9       89.68       82.73      2.32 o 
   3   0   9        1.27        0.27      0.75 o 
   4   0   9       13.68       15.38      1.30 o 
   5   0   9       16.09       19.63      2.24 o 
   6   0   9       11.06       13.86      1.46 o 
   7   0   9        0.05       -0.61      0.91 o 
   8   0   9        2.09        1.14      1.18 o 
  -9   1   9        1.66        0.49      1.71 o 
  -8   1   9        1.77       -0.24      1.62 o 
  -7   1   9        1.96        0.11      1.42 o 
  -6   1   9       44.65       43.65      3.66 o 
  -5   1   9        3.03        2.32      0.92 o 
  -4   1   9        0.88        1.18      0.55 o 
  -3   1   9        0.76        1.36      0.52 o 
  -2   1   9        1.79        1.47      0.49 o 
  -1   1   9        2.61        1.74      0.52 o 
   0   1   9        1.49        1.30      0.52 o 
   1   1   9       24.53       19.33      1.12 o 
   2   1   9      538.58      542.49      7.89 o 
   3   1   9      142.31      149.61      3.37 o 
   4   1   9      201.35      197.17      4.11 o 
   5   1   9       12.23       12.72      1.31 o 
   6   1   9        1.56        3.42      1.08 o 
   7   1   9        0.48        1.36      1.14 o 
   8   1   9        0.05       -1.21      1.09 o 
  -9   2   9       21.27       32.28      3.89 o 
  -8   2   9        0.14        0.18      1.60 o 
  -7   2   9        0.25       -0.11      1.40 o 
  -6   2   9       53.60       50.40      3.93 o 
  -5   2   9       10.86        7.49      1.18 o 
  -4   2   9       50.78       54.56      2.29 o 
  -3   2   9        0.06       -0.37      0.62 o 
  -2   2   9      151.83      131.53      2.50 o 
  -1   2   9       59.59       53.98      1.59 o 
   0   2   9       16.81       19.49      1.11 o 
   1   2   9      313.53      315.83      5.09 o 
   2   2   9      188.79      176.69      3.58 o 
   3   2   9       78.85       90.15      2.59 o 
   4   2   9        2.04        2.12      0.82 o 
   5   2   9       42.19       39.52      1.96 o 
   6   2   9        2.51        3.85      1.14 o 
   7   2   9       11.67       13.11      1.89 o 
  -9   3   9        1.59        1.80      2.00 o 
  -8   3   9        0.18       -0.33      1.67 o 
  -7   3   9        0.33       -1.58      1.33 o 
  -6   3   9       57.43       52.69      2.57 o 
  -5   3   9      302.12      286.18      7.29 o 
  -4   3   9        1.93        0.49      0.76 o 
  -3   3   9       21.21       22.17      1.61 o 
  -2   3   9        7.34        8.94      2.70 o 
  -1   3   9      244.46      222.00      3.67 o 
   0   3   9      157.37      132.06      4.14 o 
   1   3   9       12.15       14.23      1.05 o 
   2   3   9        0.00       -0.52      0.55 o 
   3   3   9       14.48       13.15      1.19 o 
   4   3   9        0.40        0.35      0.77 o 
   5   3   9       13.64       13.04      1.35 o 
   6   3   9       16.92       20.30      1.69 o 
   7   3   9        5.01        4.29      1.32 o 
  -9   4   9       16.67       16.43      3.26 o 
  -8   4   9        0.84        2.51      2.04 o 
  -7   4   9        1.56        0.58      1.67 o 
  -6   4   9       54.37       48.93      2.57 o 
  -5   4   9       38.74       34.60      4.60 o 
  -4   4   9       55.62       58.08      4.12 o 
  -3   4   9        1.75        0.93      0.81 o 
  -2   4   9        0.02        0.18      0.70 o 
  -1   4   9       72.50       72.16      4.25 o 
   0   4   9      125.69      113.71      3.74 o 
   1   4   9        2.01        1.17      0.62 o 
   2   4   9        0.47        0.36      0.63 o 
   3   4   9        3.20        2.82      0.82 o 
   4   4   9        6.45        7.14      1.09 o 
   5   4   9        2.95        4.44      1.29 o 
   6   4   9        5.97        5.87      1.27 o 
   7   4   9       18.12       19.98      1.89 o 
  -9   5   9       10.37        8.64      2.69 o 
  -8   5   9        2.79        3.17      2.09 o 
  -7   5   9        0.05       -0.70      0.92 o 
  -6   5   9       58.35       60.66      2.85 o 
  -5   5   9      107.18      100.82      6.77 o 
  -4   5   9       53.48       44.77      3.29 o 
  -3   5   9        0.27       -0.16      1.17 o 
  -2   5   9        1.18       -0.32      0.76 o 
  -1   5   9       45.65       45.65      3.33 o 
   0   5   9      117.70      128.60      5.69 o 
   1   5   9       68.20       65.50      3.01 o 
   2   5   9        0.83       -0.54      0.61 o 
   3   5   9        0.33        1.19      0.75 o 
   4   5   9        1.12        0.54      0.79 o 
   5   5   9       21.28       21.32      1.66 o 
   6   5   9        0.22        2.30      1.12 o 
  -8   6   9        0.15       -1.22      1.73 o 
  -7   6   9        7.41        8.50      1.51 o 
  -6   6   9        2.01        2.55      2.55 o 
  -5   6   9        8.34        6.93      1.39 o 
  -4   6   9       12.13        8.22      1.42 o 
  -3   6   9        4.41        2.66      1.58 o 
  -2   6   9       21.45       23.83      1.87 o 
  -1   6   9       54.89       50.39      4.80 o 
   0   6   9      147.35      138.10      4.41 o 
   1   6   9       12.11       11.91      1.65 o 
   2   6   9        0.08       -1.37      0.92 o 
   3   6   9        7.34        9.14      1.64 o 
   4   6   9        0.02        0.96      1.27 o 
   5   6   9        6.06        6.10      1.21 o 
   6   6   9        0.64        0.50      1.11 o 
  -8   7   9        9.92       14.81      3.06 o 
  -7   7   9        0.87        0.67      1.20 o 
  -6   7   9        5.64        4.72      1.40 o 
  -5   7   9       30.88       33.74      2.35 o 
  -4   7   9       16.40       17.17      2.18 o 
  -3   7   9       72.58       72.13      3.13 o 
  -2   7   9       10.08        7.10      2.02 o 
  -1   7   9       89.23       83.08      3.51 o 
   0   7   9      257.26      228.26      6.10 o 
   1   7   9      133.75      134.29      4.61 o 
   2   7   9       14.73        8.57      2.53 o 
   3   7   9        0.26        0.04      1.53 o 
   4   7   9        0.23       -0.05      1.24 o 
   5   7   9        0.34       -0.56      1.58 o 
  -8   8   9       16.20       19.53      2.24 o 
  -7   8   9       13.80       11.74      1.87 o 
  -6   8   9      163.98      158.89      5.09 o 
  -5   8   9        7.84        4.82      2.64 o 
  -4   8   9        5.19        3.25      1.34 o 
  -3   8   9       16.05       15.28      1.83 o 
  -2   8   9       11.23       11.95      3.04 o 
  -1   8   9        3.34        2.91      1.27 o 
   0   8   9       76.75       70.92      3.37 o 
   1   8   9        1.96        1.97      1.34 o 
   2   8   9        1.55        1.26      1.29 o 
   3   8   9        6.73        9.61      2.80 o 
   4   8   9       10.67       13.74      2.13 o 
   5   8   9        0.99        0.80      1.76 o 
  -7   9   9        5.11        5.56      1.95 o 
  -6   9   9        0.42       -0.14      1.31 o 
  -5   9   9        0.67        0.42      1.29 o 
  -4   9   9        2.63        0.16      1.24 o 
  -3   9   9        6.39        9.63      1.69 o 
  -2   9   9       15.65       19.15      2.09 o 
  -1   9   9        7.40        6.75      1.55 o 
   0   9   9      165.95      158.28      8.46 o 
   1   9   9       35.14       45.88      3.07 o 
   2   9   9        4.67       11.20      1.97 o 
   3   9   9        0.40        0.75      1.53 o 
   4   9   9        0.02       -0.48      1.55 o 
  -6  10   9        4.36        1.27      1.49 o 
  -5  10   9        0.21       -0.22      1.43 o 
  -4  10   9        8.55        8.41      2.49 o 
  -3  10   9        5.00        7.05      1.63 o 
  -2  10   9        5.42        4.98      1.60 o 
  -1  10   9        0.40       -0.90      1.09 o 
   0  10   9       16.98       18.61      2.26 o 
   1  10   9        3.73        3.52      2.15 o 
   2  10   9        1.33        1.62      1.60 o 
   3  10   9        0.26       -0.62      1.53 o 
  -5  11   9       10.71       11.06      2.82 o 
  -4  11   9        0.11        2.88      1.45 o 
  -3  11   9        4.60        8.47      1.84 o 
  -2  11   9        0.03       -0.10      1.29 o 
  -1  11   9       27.11       29.96      2.69 o 
   0  11   9        9.46       13.17      2.27 o 
   1  11   9        2.85        2.77      1.72 o 
   2  11   9        6.96        9.52      2.17 o 
  -3  12   9        3.35        2.80      1.66 o 
  -2  12   9        0.65        1.50      1.53 o 
  -1  12   9        0.00       -0.58      1.60 o 
  -1 -15  10        0.64        2.84      2.18 o 
   0 -15  10        5.27       11.99      2.89 o 
   1 -15  10        1.00        0.09      2.11 o 
  -3 -14  10        4.74        1.93      2.20 o 
  -2 -14  10        1.14       -2.31      1.71 o 
  -1 -14  10        0.20       -0.04      1.89 o 
   0 -14  10        0.02       -1.22      1.82 o 
   1 -14  10        3.74        7.50      2.51 o 
   2 -14  10        0.20       -1.89      1.49 o 
   3 -14  10        1.02        2.38      1.75 o 
  -4 -13  10        3.52        4.97      2.33 o 
  -3 -13  10        0.05       -1.84      1.75 o 
  -2 -13  10        0.77       -0.64      1.75 o 
  -1 -13  10        6.11        5.44      2.18 o 
   0 -13  10        1.46       -1.24      1.67 o 
   1 -13  10        0.10       -0.95      1.75 o 
   2 -13  10       65.44       68.33      3.58 o 
   3 -13  10        4.85        7.17      1.87 o 
   4 -13  10        2.42        0.50      1.53 o 
  -5 -12  10       12.94       16.94      3.00 o 
  -4 -12  10        0.03       -2.11      1.64 o 
  -3 -12  10        0.42        1.53      1.82 o 
  -2 -12  10        5.99        6.64      2.15 o 
  -1 -12  10        7.18        7.99      2.20 o 
   0 -12  10        0.25        0.24      1.51 o 
   1 -12  10        3.39        4.85      1.51 o 
   2 -12  10        0.36        3.32      1.49 o 
   3 -12  10       60.17       55.06      5.04 o 
   4 -12  10       29.13       34.61      2.80 o 
   5 -12  10        0.20       -1.05      2.19 o 
  -6 -11  10        0.15       -0.19      2.11 o 
  -5 -11  10        0.03       -0.19      1.14 o 
  -4 -11  10        2.25        1.58      1.82 o 
  -3 -11  10        4.58        3.89      1.91 o 
  -2 -11  10       10.80       10.24      2.29 o 
  -1 -11  10        9.12       10.81      2.29 o 
   0 -11  10        0.70        1.24      1.60 o 
   1 -11  10        0.00       -0.75      1.10 o 
   2 -11  10        4.32        8.11      2.20 o 
   3 -11  10        9.16        7.06      1.66 o 
   4 -11  10        2.15        1.41      1.36 o 
   5 -11  10        1.19       -0.30      1.48 o 
   6 -11  10        6.53        7.20      2.02 o 
  -7 -10  10        1.22        1.52      1.51 o 
  -6 -10  10        0.14        0.97      1.74 o 
  -5 -10  10        4.12        3.74      1.37 o 
  -4 -10  10        2.13        3.80      1.20 o 
  -3 -10  10       11.05       14.47      1.54 o 
  -2 -10  10        0.03       -1.93      1.29 o 
  -1 -10  10       26.85       27.35      2.86 o 
   0 -10  10       36.98       33.13      2.17 o 
   1 -10  10        3.61        4.33      3.37 o 
   2 -10  10       34.78       31.20      2.26 o 
   3 -10  10       50.37       56.33      3.01 o 
   4 -10  10       32.64       31.32      2.90 o 
   5 -10  10        6.76        7.08      1.75 o 
   6 -10  10        8.82       15.73      3.10 o 
  -7  -9  10        0.48       -1.28      1.18 o 
  -6  -9  10        0.12       -0.68      1.11 o 
  -5  -9  10       11.00        8.53      1.57 o 
  -4  -9  10       67.76       78.28      7.56 o 
  -3  -9  10       23.83       23.67      1.80 o 
  -2  -9  10      159.09      173.69     13.78 o 
  -1  -9  10      234.56      225.29      7.64 o 
   0  -9  10       48.36       36.30      2.18 o 
   1  -9  10      157.71      167.18      6.57 o 
   2  -9  10       43.48       38.88      3.33 o 
   3  -9  10       37.78       28.85      2.25 o 
   4  -9  10       12.67       13.11      2.31 o 
   5  -9  10        6.22        3.43      1.72 o 
   6  -9  10        2.81        0.21      1.42 o 
   7  -9  10        2.11        4.16      1.85 o 
  -8  -8  10        4.77        7.68      1.84 o 
  -7  -8  10        0.32        0.44      1.26 o 
  -6  -8  10        2.01        3.13      1.38 o 
  -5  -8  10       20.13       19.97      1.86 o 
  -4  -8  10       11.06        9.86      1.48 o 
  -3  -8  10       14.35       16.90      1.55 o 
  -2  -8  10       69.74       76.04      2.81 o 
  -1  -8  10       79.52       98.96      9.80 o 
   0  -8  10       72.45       65.17      6.49 o 
   1  -8  10       14.10       17.81      1.72 o 
   2  -8  10        1.08        1.38      1.07 o 
   3  -8  10        9.64        9.68      1.56 o 
   4  -8  10        0.01       -1.32      2.49 o 
   5  -8  10       19.77       19.28      2.11 o 
   6  -8  10        0.44        0.86      1.37 o 
   7  -8  10        0.02       -1.76      1.49 o 
  -8  -7  10       13.73       19.22      2.17 o 
  -7  -7  10        0.11       -1.25      1.10 o 
  -6  -7  10        7.05        9.31      1.61 o 
  -5  -7  10       22.20       18.19      1.81 o 
  -4  -7  10      387.67      436.05      8.36 o 
  -3  -7  10       35.07       29.77      1.92 o 
  -2  -7  10      163.07      171.56      5.07 o 
  -1  -7  10        3.33        4.03      0.81 o 
   0  -7  10        2.10        3.65      0.75 o 
   1  -7  10      222.74      213.80      5.21 o 
   2  -7  10       99.91       94.31      3.34 o 
   3  -7  10       35.65       29.81      2.13 o 
   4  -7  10       17.77       16.16      2.54 o 
   5  -7  10       10.17        8.32      1.60 o 
   6  -7  10        0.20        0.40      1.24 o 
   7  -7  10        9.79       10.99      2.09 o 
  -8  -6  10        1.14        2.90      1.44 o 
  -7  -6  10        5.22        4.58      2.08 o 
  -6  -6  10        0.76       -1.41      1.02 o 
  -5  -6  10        1.51        2.03      1.11 o 
  -4  -6  10       19.59       18.51      1.67 o 
  -3  -6  10      100.55      104.53      3.23 o 
  -2  -6  10        2.39        1.94      0.87 o 
  -1  -6  10      216.73      206.58      3.71 o 
   0  -6  10       65.73       54.43      2.15 o 
   1  -6  10       40.72       44.13      2.04 o 
   2  -6  10      185.63      193.51      4.85 o 
   3  -6  10       13.79       13.11      1.58 o 
   4  -6  10       55.82       53.02      3.36 o 
   5  -6  10        0.17       -0.56      1.03 o 
   6  -6  10       13.20       13.89      1.98 o 
   7  -6  10        4.54        5.31      1.72 o 
  -9  -5  10        2.45        4.46      1.83 o 
  -8  -5  10        0.18       -1.32      1.10 o 
  -7  -5  10        2.33        2.00      1.31 o 
  -6  -5  10        0.66        2.12      1.11 o 
  -5  -5  10        6.84        7.40      1.32 o 
  -4  -5  10        8.21        7.50      1.22 o 
  -3  -5  10        0.98        1.63      1.78 o 
  -2  -5  10      154.35      175.36      4.14 o 
  -1  -5  10      107.37      115.49      2.59 o 
   0  -5  10       78.06       69.41      2.84 o 
   1  -5  10       45.57       49.96      1.77 o 
   2  -5  10       14.76       14.75      1.21 o 
   3  -5  10        1.70        0.55      0.96 o 
   4  -5  10        0.05       -0.97      0.93 o 
   5  -5  10        4.53        1.75      1.23 o 
   6  -5  10        2.16        2.87      1.36 o 
   7  -5  10        1.66        1.27      1.48 o 
   8  -5  10        0.06        0.38      1.63 o 
  -9  -4  10        0.04       -0.77      1.18 o 
  -8  -4  10        0.90       -0.77      1.12 o 
  -7  -4  10       30.14       26.57      2.09 o 
  -6  -4  10        6.62        7.98      3.32 o 
  -5  -4  10        7.43        5.52      1.19 o 
  -4  -4  10      136.81      142.07      3.83 o 
  -3  -4  10       45.78       37.90      1.95 o 
  -2  -4  10       95.39      105.68      2.44 o 
  -1  -4  10        1.05        1.17      0.62 o 
   0  -4  10       47.55       39.45      1.60 o 
   1  -4  10       84.41       78.97      3.20 o 
   2  -4  10       16.60       16.30      1.32 o 
   3  -4  10       51.43       42.52      1.78 o 
   4  -4  10       32.69       26.38      2.04 o 
   5  -4  10        3.49        2.34      1.26 o 
   6  -4  10        0.00        0.20      1.20 o 
   7  -4  10        3.70        1.85      1.43 o 
   8  -4  10        2.13       -0.08      1.55 o 
  -9  -3  10        1.24        1.69      2.92 o 
  -8  -3  10        3.61        2.02      1.18 o 
  -7  -3  10        6.21        8.99      2.76 o 
  -6  -3  10        5.75        4.63      2.31 o 
  -5  -3  10       76.91       83.93      3.39 o 
  -4  -3  10       13.85       12.25      1.33 o 
  -3  -3  10      316.78      376.08      6.98 o 
  -2  -3  10      297.34      346.10      5.24 o 
  -1  -3  10       65.21       55.70      1.73 o 
   0  -3  10        2.27        0.87      0.53 o 
   1  -3  10       49.24       52.66      2.35 o 
   2  -3  10      135.47      129.44      3.49 o 
   3  -3  10       27.21       27.55      1.50 o 
   4  -3  10       69.61       66.80      3.89 o 
   5  -3  10        0.34        0.79      1.06 o 
   6  -3  10        9.84       10.61      1.79 o 
   7  -3  10        0.72        0.78      1.30 o 
   8  -3  10        1.36       -0.57      1.48 o 
  -9  -2  10        5.04        4.31      2.09 o 
  -8  -2  10       24.58       25.61      2.06 o 
  -7  -2  10       55.73       44.50      3.17 o 
  -6  -2  10       14.17       13.48      1.52 o 
  -5  -2  10       37.22       37.29      2.14 o 
  -4  -2  10       16.41       18.93      2.39 o 
  -3  -2  10       57.84       81.31      2.05 o 
  -2  -2  10      175.61      171.52      3.19 o 
  -1  -2  10       91.93       77.16      2.58 o 
   0  -2  10       12.33       10.18      0.90 o 
   1  -2  10      193.14      183.26      4.32 o 
   2  -2  10      118.76      135.38      3.06 o 
   3  -2  10       19.15       13.33      1.19 o 
   4  -2  10        5.73        6.73      1.09 o 
   5  -2  10        0.02        0.14      0.83 o 
   6  -2  10       23.00       24.99      3.23 o 
   7  -2  10        3.98        5.32      1.60 o 
   8  -2  10        0.10       -0.77      1.37 o 
  -9  -1  10        2.21        3.02      2.04 o 
  -8  -1  10        0.00        0.38      1.62 o 
  -7  -1  10        0.89        1.26      1.03 o 
  -6  -1  10        5.63        6.63      1.25 o 
  -5  -1  10      417.17      428.58     11.68 o 
  -4  -1  10       15.59       17.03      1.36 o 
  -3  -1  10       42.92       57.93      1.72 o 
  -2  -1  10      116.89      108.19      2.40 o 
  -1  -1  10       24.99       23.09      1.48 o 
   0  -1  10      185.43      196.80      3.58 o 
   1  -1  10      533.56      562.41      8.04 o 
   2  -1  10       27.73       29.87      2.60 o 
   3  -1  10      123.54      125.34      3.11 o 
   4  -1  10      222.55      207.90      4.75 o 
   5  -1  10        6.99        5.78      1.59 o 
   6  -1  10        0.62        0.88      0.98 o 
   7  -1  10        1.27        0.30      1.30 o 
   8  -1  10        4.48        5.79      1.82 o 
  -9   0  10        3.24        1.22      1.98 o 
  -8   0  10       18.34       19.09      3.11 o 
  -7   0  10        3.88        6.06      2.15 o 
  -6   0  10       36.71       31.04      3.22 o 
  -5   0  10       17.34       24.03      1.62 o 
  -4   0  10       30.53       39.31      2.55 o 
  -3   0  10       12.74       17.76      1.01 o 
  -2   0  10      205.77      180.92      3.28 o 
  -1   0  10      256.65      241.21      4.03 o 
   0   0  10      252.32      230.28      4.07 o 
   1   0  10      103.22      102.09      2.64 o 
   2   0  10     1172.11     1241.35     19.29 o 
   3   0  10      280.31      271.12      6.81 o 
   4   0  10        2.46        4.03      0.93 o 
   5   0  10       15.79       15.22      1.38 o 
   6   0  10       16.84       18.03      1.63 o 
   7   0  10        0.49       -0.36      1.10 o 
  -9   1  10        0.69        1.07      2.04 o 
  -8   1  10        1.48        0.02      1.67 o 
  -7   1  10        2.93        2.33      1.75 o 
  -6   1  10      312.20      301.33     10.04 o 
  -5   1  10       48.21       46.71      3.62 o 
  -4   1  10       80.46       71.15      6.19 o 
  -3   1  10       15.57       17.44      1.40 o 
  -2   1  10       96.88       92.42      2.15 o 
  -1   1  10        4.25        2.14      0.59 o 
   0   1  10       56.56       46.17      2.22 o 
   1   1  10      102.52       97.24      2.57 o 
   2   1  10        4.81        7.05      1.16 o 
   3   1  10       16.75       18.08      1.36 o 
   4   1  10       54.26       48.70      2.41 o 
   5   1  10       13.20       10.40      1.26 o 
   6   1  10        0.72        0.33      0.95 o 
   7   1  10        6.20        6.78      1.45 o 
  -9   2  10        6.78       11.12      2.86 o 
  -8   2  10        6.25        6.08      2.26 o 
  -7   2  10        9.99        8.33      2.26 o 
  -6   2  10       75.02       75.93      4.82 o 
  -5   2  10      269.49      268.59      6.88 o 
  -4   2  10       81.50       80.38      2.91 o 
  -3   2  10       51.86       46.81      3.69 o 
  -2   2  10        9.51        5.30      1.02 o 
  -1   2  10      264.33      251.96      4.18 o 
   0   2  10      609.92      600.91      8.35 o 
   1   2  10        0.00       -0.20      1.05 o 
   2   2  10      127.62      115.60      2.91 o 
   3   2  10       11.86       12.11      1.18 o 
   4   2  10       16.71       18.12      1.42 o 
   5   2  10       20.37       24.47      1.69 o 
   6   2  10        0.20       -0.11      0.96 o 
   7   2  10        2.85        1.57      1.38 o 
  -9   3  10        0.06        0.56      1.91 o 
  -8   3  10        3.29        4.26      2.11 o 
  -7   3  10       17.66       17.16      2.89 o 
  -6   3  10      263.93      262.90      9.39 o 
  -5   3  10      255.45      246.76      5.85 o 
  -4   3  10      160.62      136.45      5.03 o 
  -3   3  10        0.50        0.75      0.82 o 
  -2   3  10       93.17      104.33      3.44 o 
  -1   3  10       97.16      103.67      3.45 o 
   0   3  10       30.05       26.11      1.40 o 
   1   3  10        6.28        6.65      1.08 o 
   2   3  10       99.35       92.58      2.61 o 
   3   3  10       64.04       69.52      2.38 o 
   4   3  10        4.40        3.38      1.47 o 
   5   3  10        0.22        0.13      0.84 o 
   6   3  10        7.52        7.25      1.37 o 
   7   3  10        0.08       -1.64      1.09 o 
  -9   4  10        7.63       11.86      2.98 o 
  -8   4  10       11.10        9.84      2.64 o 
  -7   4  10        0.07       -2.10      1.40 o 
  -6   4  10       29.66       34.11      2.26 o 
  -5   4  10      218.18      215.81      6.95 o 
  -4   4  10        0.56       -0.57      1.69 o 
  -3   4  10        4.70        3.67      1.12 o 
  -2   4  10      113.53       99.63      3.41 o 
  -1   4  10       47.30       48.70      2.49 o 
   0   4  10       22.94       25.19      1.96 o 
   1   4  10        3.46        4.05      1.58 o 
   2   4  10        0.64        1.62      0.76 o 
   3   4  10        9.33        9.69      1.13 o 
   4   4  10        9.13       11.65      1.31 o 
   5   4  10        0.02        0.76      0.93 o 
   6   4  10       12.52       18.86      1.80 o 
  -8   5  10        0.42       -1.33      1.75 o 
  -7   5  10        4.25        0.84      1.67 o 
  -6   5  10        3.90        3.09      1.14 o 
  -5   5  10       65.20       59.69      5.15 o 
  -4   5  10        0.26       -0.30      2.13 o 
  -3   5  10       20.81       19.08      1.75 o 
  -2   5  10        0.02        1.37      0.96 o 
  -1   5  10        0.09        0.80      1.29 o 
   0   5  10       92.96       78.79      3.35 o 
   1   5  10      106.80       95.15      7.89 o 
   2   5  10        9.46        6.18      1.45 o 
   3   5  10       13.42       15.63      1.92 o 
   4   5  10        9.76       13.11      1.39 o 
   5   5  10        1.99        1.80      1.23 o 
   6   5  10       22.58       28.73      2.10 o 
  -8   6  10        8.21        5.86      2.44 o 
  -7   6  10        5.02        4.97      1.35 o 
  -6   6  10        0.26       -0.34      1.51 o 
  -5   6  10       43.00       40.72      2.76 o 
  -4   6  10        3.92        5.05      1.33 o 
  -3   6  10        5.56        6.44      1.38 o 
  -2   6  10        2.90        3.46      1.15 o 
  -1   6  10       83.78       69.36      3.21 o 
   0   6  10       70.45       73.05      3.36 o 
   1   6  10        1.62        0.87      1.14 o 
   2   6  10        0.72       -0.66      1.06 o 
   3   6  10        1.44        1.38      1.21 o 
   4   6  10        0.84       -0.96      1.30 o 
   5   6  10        4.98        6.84      2.59 o 
  -8   7  10        2.92        3.49      2.31 o 
  -7   7  10        2.54        2.69      1.35 o 
  -6   7  10        2.91        4.67      1.35 o 
  -5   7  10       23.52       18.52      1.98 o 
  -4   7  10       53.23       56.76      3.35 o 
  -3   7  10        4.44        3.15      1.29 o 
  -2   7  10       13.87       15.92      2.53 o 
  -1   7  10        0.60       -0.56      0.96 o 
   0   7  10        9.32        9.20      2.51 o 
   1   7  10       11.57       11.26      1.76 o 
   2   7  10       10.36        9.19      1.74 o 
   3   7  10        0.25        0.95      1.33 o 
   4   7  10        9.06       13.52      2.17 o 
   5   7  10        0.44        0.97      1.69 o 
  -7   8  10       35.37       33.49      3.51 o 
  -6   8  10        3.52        3.63      1.83 o 
  -5   8  10       48.62       46.27      2.90 o 
  -4   8  10        0.80        1.00      1.23 o 
  -3   8  10        6.03        6.59      1.53 o 
  -2   8  10       10.54        9.65      1.70 o 
  -1   8  10        0.73       -0.62      1.41 o 
   0   8  10       43.76       36.71      2.69 o 
   1   8  10      106.62      117.74      4.61 o 
   2   8  10        2.28        0.04      1.38 o 
   3   8  10        0.06       -0.28      1.46 o 
   4   8  10       11.67       13.73      2.99 o 
  -6   9  10       45.52       43.18      3.02 o 
  -5   9  10        1.19       -0.35      1.24 o 
  -4   9  10       57.87       64.90      3.69 o 
  -3   9  10        1.60        2.22      1.29 o 
  -2   9  10        0.39       -0.11      1.15 o 
  -1   9  10        0.85       -0.34      1.17 o 
   0   9  10        3.45        1.37      1.58 o 
   1   9  10        0.08       -0.90      1.84 o 
   2   9  10        1.27        1.88      3.34 o 
   3   9  10        0.06       -0.78      1.55 o 
  -5  10  10        0.53        1.58      1.51 o 
  -4  10  10        2.37        3.30      1.75 o 
  -3  10  10        3.54        3.21      1.51 o 
  -2  10  10       12.31       11.11      1.98 o 
  -1  10  10        4.60        3.43      1.61 o 
   0  10  10       20.13       17.31      3.45 o 
   1  10  10       40.84       42.57      3.33 o 
   2  10  10        0.26        1.27      1.69 o 
  -4  11  10        7.76       10.59      2.26 o 
  -3  11  10        2.52        5.43      1.75 o 
  -2  11  10       14.59       16.65      2.34 o 
  -1  11  10        0.26        1.13      1.52 o 
   0  11  10        1.94        0.64      1.62 o 
  -2 -14  11        0.47        1.71      2.26 o 
  -1 -14  11        0.47        1.73      2.09 o 
   0 -14  11        9.82        8.48      2.69 o 
   1 -14  11        2.34        4.53      2.31 o 
   2 -14  11        1.13        1.18      2.04 o 
  -4 -13  11        0.01       -2.46      1.87 o 
  -3 -13  11        1.43        0.53      1.93 o 
  -2 -13  11       10.31        9.41      2.60 o 
  -1 -13  11        4.70        5.46      2.22 o 
   0 -13  11        0.26       -2.36      1.58 o 
   1 -13  11        4.06       10.15      2.66 o 
   2 -13  11        7.82       10.92      2.92 o 
   3 -13  11        5.05        6.34      1.94 o 
   4 -13  11        1.60        0.21      4.53 o 
  -5 -12  11        1.92        3.80      2.44 o 
  -4 -12  11        0.05       -0.64      1.89 o 
  -3 -12  11        0.24       -0.98      1.62 o 
  -2 -12  11        0.01        0.11      1.75 o 
  -1 -12  11        0.15        0.95      1.64 o 
   0 -12  11        5.68        6.88      2.24 o 
   1 -12  11       12.39        7.04      2.24 o 
   2 -12  11        5.50        6.73      1.72 o 
   3 -12  11       38.66       41.01      4.44 o 
   4 -12  11        0.89        0.58      1.56 o 
   5 -12  11        5.55        4.11      1.90 o 
  -6 -11  11        0.00        0.96      1.52 o 
  -5 -11  11        0.52       -2.13      1.80 o 
  -4 -11  11        1.97        3.44      2.11 o 
  -3 -11  11        0.62        3.35      1.91 o 
  -2 -11  11       25.17       20.74      2.82 o 
  -1 -11  11       25.96       27.49      3.11 o 
   0 -11  11       23.92       16.10      2.62 o 
   1 -11  11        4.96        3.91      1.47 o 
   2 -11  11        0.24       -1.14      1.28 o 
   3 -11  11        0.08       -0.22      3.36 o 
   4 -11  11        0.55        0.99      2.35 o 
   5 -11  11        1.15       -1.30      1.45 o 
  -6 -10  11        0.00       -0.60      1.38 o 
  -5 -10  11        0.84       -0.17      1.10 o 
  -4 -10  11        0.09       -0.92      1.00 o 
  -3 -10  11       13.90       16.32      2.58 o 
  -2 -10  11        4.95        6.28      2.09 o 
  -1 -10  11       12.30       13.19      2.33 o 
   0 -10  11        3.16        4.91      1.82 o 
   1 -10  11       15.16       18.29      1.93 o 
   2 -10  11        1.00        1.78      1.63 o 
   3 -10  11        2.51       -0.43      1.22 o 
   4 -10  11        0.76       -1.44      1.17 o 
   5 -10  11        0.11       -2.13      3.30 o 
   6 -10  11        1.90        0.16      1.60 o 
  -7  -9  11        3.13        3.25      1.55 o 
  -6  -9  11        0.51       -1.42      2.03 o 
  -5  -9  11        0.72       -0.66      1.08 o 
  -4  -9  11        0.52        2.38      2.34 o 
  -3  -9  11       50.43       53.17      2.53 o 
  -2  -9  11       52.54       51.13      3.80 o 
  -1  -9  11       55.85       54.11      3.80 o 
   0  -9  11       30.75       32.46      2.14 o 
   1  -9  11        0.78        1.24      1.21 o 
   2  -9  11       12.50       13.35      1.76 o 
   3  -9  11       26.80       24.56      2.16 o 
   4  -9  11        5.95        7.26      2.29 o 
   5  -9  11        0.89        0.15      1.91 o 
   6  -9  11        0.03       -1.96      1.31 o 
  -7  -8  11        0.85        2.85      2.93 o 
  -6  -8  11        3.46        7.45      3.87 o 
  -5  -8  11        2.49        1.15      1.24 o 
  -4  -8  11       11.04        8.01      1.44 o 
  -3  -8  11       16.47       19.56      1.74 o 
  -2  -8  11        1.29       -0.39      1.32 o 
  -1  -8  11       94.61       99.11      4.82 o 
   0  -8  11       22.83       28.20      2.05 o 
   1  -8  11        5.02        4.00      1.18 o 
   2  -8  11        1.28        1.39      1.11 o 
   3  -8  11        9.21       10.88      2.44 o 
   4  -8  11        0.42        0.36      1.10 o 
   5  -8  11       18.61       18.10      2.15 o 
   6  -8  11        0.20       -1.96      1.31 o 
   7  -8  11        0.27        0.51      3.11 o 
  -8  -7  11       17.38       18.29      2.28 o 
  -7  -7  11       24.85       27.32      2.37 o 
  -6  -7  11        2.40        4.54      1.44 o 
  -5  -7  11        0.54       -1.18      0.98 o 
  -4  -7  11       33.53       30.03      2.06 o 
  -3  -7  11        5.93        4.53      1.15 o 
  -2  -7  11        0.15        0.53      0.86 o 
  -1  -7  11        0.04        0.34      0.79 o 
   0  -7  11        4.54        6.65      1.32 o 
   1  -7  11      121.35      116.02      3.71 o 
   2  -7  11        2.21        1.34      1.96 o 
   3  -7  11        4.58        4.63      1.83 o 
   4  -7  11        6.67        4.98      1.43 o 
   5  -7  11        3.80        2.62      1.46 o 
   6  -7  11        0.59        2.06      1.43 o 
   7  -7  11        0.01       -0.98      1.49 o 
  -8  -6  11        3.39        0.64      1.44 o 
  -7  -6  11        1.36        0.55      1.28 o 
  -6  -6  11        3.73        2.83      1.28 o 
  -5  -6  11       17.97       14.16      1.66 o 
  -4  -6  11       25.24       32.64      2.12 o 
  -3  -6  11       33.96       31.71      6.94 o 
  -2  -6  11       31.88       35.86      2.01 o 
  -1  -6  11       42.62       39.17      2.11 o 
   0  -6  11        8.57        8.01      1.10 o 
   1  -6  11        3.82        3.95      1.14 o 
   2  -6  11      102.84       90.94      5.16 o 
   3  -6  11       41.17       38.66      2.40 o 
   4  -6  11       24.71       20.61      2.00 o 
   5  -6  11      100.16       86.31      4.84 o 
   6  -6  11        3.92        1.94      1.44 o 
   7  -6  11        1.85        1.96      1.60 o 
  -8  -5  11        0.02       -0.84      1.26 o 
  -7  -5  11        5.58        5.99      1.48 o 
  -6  -5  11        7.97       11.41      1.60 o 
  -5  -5  11       15.43       15.82      1.63 o 
  -4  -5  11        0.96        0.01      0.86 o 
  -3  -5  11       18.44       18.87      1.54 o 
  -2  -5  11        6.57        6.27      1.10 o 
  -1  -5  11       25.15       29.36      1.59 o 
   0  -5  11        5.38        7.11      0.92 o 
   1  -5  11       38.90       34.04      1.99 o 
   2  -5  11        0.30        1.36      0.96 o 
   3  -5  11       76.51       75.55      3.21 o 
   4  -5  11       10.56        9.23      1.77 o 
   5  -5  11        8.99       13.52      1.89 o 
   6  -5  11        0.68        3.26      1.53 o 
   7  -5  11        8.37        6.70      2.49 o 
  -9  -4  11        0.02        0.36      1.33 o 
  -8  -4  11        0.54       -0.25      1.18 o 
  -7  -4  11        5.04        2.62      1.24 o 
  -6  -4  11       38.54       35.42      2.22 o 
  -5  -4  11        1.82        0.62      0.96 o 
  -4  -4  11       44.94       42.31      2.21 o 
  -3  -4  11       24.35       23.82      1.65 o 
  -2  -4  11       49.76       50.86      1.82 o 
  -1  -4  11        2.64        2.08      1.45 o 
   0  -4  11       70.33       53.93      1.95 o 
   1  -4  11      221.26      231.66      8.24 o 
   2  -4  11        0.15       -0.96      0.64 o 
   3  -4  11        8.07        9.07      1.50 o 
   4  -4  11        1.43        2.94      1.22 o 
   5  -4  11       31.27       34.02      2.47 o 
   6  -4  11        4.63        1.88      1.39 o 
   7  -4  11        3.09        3.27      1.60 o 
  -9  -3  11        0.39        1.31      1.93 o 
  -8  -3  11        3.43        4.51      1.40 o 
  -7  -3  11       14.63       12.29      1.81 o 
  -6  -3  11        1.63        1.66      1.09 o 
  -5  -3  11       89.27       97.39      3.23 o 
  -4  -3  11        1.58        0.40      0.86 o 
  -3  -3  11       24.95       29.19      1.79 o 
  -2  -3  11       13.51       11.33      0.96 o 
  -1  -3  11       25.51       31.40      2.24 o 
   0  -3  11       63.67       72.32      2.12 o 
   1  -3  11       31.98       29.72      2.82 o 
   2  -3  11       85.82      100.38      4.70 o 
   3  -3  11        0.40       -0.59      0.77 o 
   4  -3  11        0.19       -0.02      0.80 o 
   5  -3  11        0.16       -1.02      1.05 o 
   6  -3  11       18.31       17.36      2.12 o 
   7  -3  11        1.09        1.48      1.41 o 
  -9  -2  11        0.95        0.00      1.84 o 
  -8  -2  11       22.78       18.07      3.11 o 
  -7  -2  11       22.84       23.73      1.93 o 
  -6  -2  11      108.11      110.06      3.53 o 
  -5  -2  11        2.05        2.20      2.22 o 
  -4  -2  11        8.92        6.56      1.11 o 
  -3  -2  11        0.06       -0.51      0.53 o 
  -2  -2  11       40.47       34.43      1.50 o 
  -1  -2  11       20.13       14.74      1.06 o 
   0  -2  11        0.62        0.41      0.61 o 
   1  -2  11      339.87      345.15      5.65 o 
   2  -2  11      155.92      145.52      3.36 o 
   3  -2  11       79.15       73.33      2.48 o 
   4  -2  11        1.56        3.90      1.00 o 
   5  -2  11        2.95        1.03      0.93 o 
   6  -2  11        5.46       10.06      1.91 o 
   7  -2  11        6.95        9.95      1.96 o 
  -9  -1  11        5.85        9.06      2.84 o 
  -8  -1  11        0.07        0.00      1.64 o 
  -7  -1  11        7.24        3.22      1.91 o 
  -6  -1  11        5.17        5.88      2.02 o 
  -5  -1  11        5.36        4.19      1.07 o 
  -4  -1  11        2.11        1.63      0.88 o 
  -3  -1  11        1.61        0.67      0.62 o 
  -2  -1  11       14.82       19.98      1.15 o 
  -1  -1  11      125.96      119.53      6.53 o 
   0  -1  11        0.26        1.02      0.65 o 
   1  -1  11        5.24        3.36      1.27 o 
   2  -1  11       85.41       84.89      2.58 o 
   3  -1  11       43.41       41.11      1.98 o 
   4  -1  11        0.49       -0.45      0.80 o 
   5  -1  11        7.91        7.02      1.35 o 
   6  -1  11        5.54        5.77      1.63 o 
   7  -1  11        6.58        9.37      2.00 o 
  -9   0  11        0.46       -2.50      1.67 o 
  -8   0  11        3.14        2.40      2.06 o 
  -7   0  11        0.65       -1.87      1.29 o 
  -6   0  11        4.22        2.91      1.78 o 
  -5   0  11        1.57        0.95      1.53 o 
  -4   0  11       19.02       16.11      1.41 o 
  -3   0  11        9.16        7.35      0.93 o 
  -2   0  11       28.51       24.70      1.45 o 
  -1   0  11       14.96       19.46      1.57 o 
   0   0  11      219.67      210.47      3.93 o 
   1   0  11      406.51      425.89      6.67 o 
   2   0  11        6.49        8.37      1.10 o 
   3   0  11      134.68      125.46      5.56 o 
   4   0  11        1.76        1.28      0.87 o 
   5   0  11        0.10        0.45      1.13 o 
   6   0  11        4.18        6.32      1.32 o 
   7   0  11        1.72        2.53      1.53 o 
  -9   1  11        8.13       12.30      2.98 o 
  -8   1  11        9.45        8.59      2.55 o 
  -7   1  11        0.00       -0.82      1.44 o 
  -6   1  11        6.78        8.41      2.13 o 
  -5   1  11        0.78        2.38      1.60 o 
  -4   1  11       50.37       39.63      2.19 o 
  -3   1  11        0.11       -0.73      0.67 o 
  -2   1  11       57.37       58.73      2.54 o 
  -1   1  11       20.00       22.93      1.73 o 
   0   1  11      457.33      436.90      6.59 o 
   1   1  11       20.72       21.83      1.39 o 
   2   1  11      128.30      140.51      3.35 o 
   3   1  11       89.14       94.49      2.85 o 
   4   1  11        0.98        1.07      0.82 o 
   5   1  11        5.59        5.31      1.15 o 
   6   1  11        0.31       -1.30      0.86 o 
   7   1  11        4.07        5.75      1.73 o 
  -9   2  11        0.70        1.64      2.18 o 
  -8   2  11        2.13        2.09      2.06 o 
  -7   2  11        0.31        1.09      1.71 o 
  -6   2  11       21.28       26.55      3.17 o 
  -5   2  11      267.62      270.25      6.23 o 
  -4   2  11        0.53        0.57      0.94 o 
  -3   2  11        5.39        8.50      1.32 o 
  -2   2  11       61.21       67.74      5.31 o 
  -1   2  11       10.99        9.58      1.38 o 
   0   2  11       98.91       89.90      3.49 o 
   1   2  11       29.59       28.66      1.54 o 
   2   2  11       14.98       18.44      1.40 o 
   3   2  11        1.82        0.23      0.94 o 
   4   2  11        4.71        3.51      0.99 o 
   5   2  11        1.49        0.65      0.92 o 
   6   2  11        2.00        3.09      1.17 o 
  -8   3  11       15.02       14.85      3.09 o 
  -7   3  11        1.41        3.53      1.95 o 
  -6   3  11        9.18       11.15      2.49 o 
  -5   3  11       10.51        8.92      1.46 o 
  -4   3  11      208.63      183.56      8.84 o 
  -3   3  11       56.73       49.48      2.48 o 
  -2   3  11       89.52       85.27      3.20 o 
  -1   3  11      159.44      159.47      4.55 o 
   0   3  11       96.64       93.55      3.57 o 
   1   3  11      143.78      137.70      4.42 o 
   2   3  11       36.19       33.41      1.80 o 
   3   3  11        5.22        4.72      0.99 o 
   4   3  11        5.29        6.08      1.12 o 
   5   3  11        3.38        1.00      0.96 o 
   6   3  11        2.68        2.71      1.29 o 
  -8   4  11        2.19        1.53      2.02 o 
  -7   4  11        0.32        0.82      1.62 o 
  -6   4  11        1.56        0.04      1.62 o 
  -5   4  11       14.97       14.32      1.68 o 
  -4   4  11       90.89       75.93      3.16 o 
  -3   4  11        1.92       -0.82      0.90 o 
  -2   4  11        3.48        5.31      1.27 o 
  -1   4  11       17.27       17.71      2.13 o 
   0   4  11      105.57      107.86      3.95 o 
   1   4  11       25.25       22.77      2.09 o 
   2   4  11        3.74        3.72      1.29 o 
   3   4  11      116.45      115.72     11.88 o 
   4   4  11       28.49       24.53      1.74 o 
   5   4  11        2.82        2.67      1.13 o 
   6   4  11        0.04       -0.13      1.17 o 
  -8   5  11        0.18       -1.58      1.84 o 
  -7   5  11        0.06        2.98      1.98 o 
  -6   5  11        2.68        2.58      1.20 o 
  -5   5  11       55.06       54.31      2.88 o 
  -4   5  11       51.33       43.44      2.60 o 
  -3   5  11       13.87       12.72      1.65 o 
  -2   5  11        1.42        1.99      1.04 o 
  -1   5  11       14.11       14.45      1.74 o 
   0   5  11        0.52        1.82      1.09 o 
   1   5  11        3.42        3.09      1.24 o 
   2   5  11        0.17        0.12      1.85 o 
   3   5  11        0.16        2.02      1.80 o 
   4   5  11        0.44        2.31      2.90 o 
   5   5  11        0.43       -0.29      2.36 o 
  -7   6  11        0.38        1.02      1.93 o 
  -6   6  11        0.14        1.20      1.08 o 
  -5   6  11       49.72       53.20      2.93 o 
  -4   6  11       61.37       55.78      3.00 o 
  -3   6  11       60.40       57.99      2.97 o 
  -2   6  11       19.04       18.94      1.94 o 
  -1   6  11       76.45       71.84      3.42 o 
   0   6  11      105.09      107.15      4.12 o 
   1   6  11       36.77       37.09      2.66 o 
   2   6  11       10.14       10.15      1.83 o 
   3   6  11        1.45       -0.88      2.19 o 
   4   6  11        2.53        4.28      1.73 o 
   5   6  11       20.61       21.44      2.67 o 
  -7   7  11        4.50        2.09      2.18 o 
  -6   7  11       18.80       16.10      1.99 o 
  -5   7  11        0.02       -1.49      0.99 o 
  -4   7  11       66.90       64.46      3.34 o 
  -3   7  11       27.60       27.82      2.27 o 
  -2   7  11       25.36       23.30      5.52 o 
  -1   7  11       25.81       25.58      2.33 o 
   0   7  11        6.57        6.51      1.61 o 
   1   7  11       18.75       19.62      2.27 o 
   2   7  11        2.94        0.71      1.35 o 
   3   7  11        3.71        6.17      1.77 o 
   4   7  11        0.19       -1.39      1.42 o 
  -6   8  11        1.51        1.96      1.36 o 
  -5   8  11       12.52       11.95      2.79 o 
  -4   8  11       23.78       23.76      2.29 o 
  -3   8  11        1.03        1.78      1.80 o 
  -2   8  11        0.02       -1.02      2.01 o 
  -1   8  11       18.13       16.94      2.12 o 
   0   8  11       89.68       93.19      4.14 o 
   1   8  11        7.78        6.86      1.77 o 
   2   8  11       18.38       18.14      2.42 o 
   3   8  11        0.02        0.89      1.60 o 
  -5   9  11        8.88       10.20      2.08 o 
  -4   9  11       52.30       52.99      3.28 o 
  -3   9  11        6.83        7.72      1.78 o 
  -2   9  11        0.15       -0.26      1.22 o 
  -1   9  11        5.81        7.36      1.79 o 
   0   9  11        0.95        3.54      1.62 o 
   1   9  11       59.60       59.03      3.71 o 
   2   9  11        0.22        0.43      1.68 o 
  -4  10  11        2.08        2.67      1.53 o 
  -3  10  11        4.63        3.30      1.67 o 
  -2  10  11        2.78        3.04      1.63 o 
  -1  10  11        0.18       -1.05      1.36 o 
   0  10  11        3.55        2.13      1.63 o 
   1  10  11        0.07        1.81      1.81 o 
  -1 -14  12        2.44        1.73      2.15 o 
   0 -14  12        1.10       -2.71      2.04 o 
   1 -14  12       16.11       13.88      3.11 o 
  -3 -13  12        1.54        1.15      2.22 o 
  -2 -13  12        6.93        5.75      2.55 o 
  -1 -13  12        2.99        4.04      2.18 o 
   0 -13  12        0.00        1.69      2.09 o 
   1 -13  12        0.00        3.09      2.29 o 
   2 -13  12        5.07        4.86      2.42 o 
   3 -13  12        8.24        6.94      2.11 o 
  -4 -12  12        4.82        0.67      2.26 o 
  -3 -12  12        0.60        1.60      2.00 o 
  -2 -12  12        2.38        7.19      2.40 o 
  -1 -12  12       13.98       13.65      2.71 o 
   0 -12  12       17.51       22.40      3.13 o 
   1 -12  12        0.17       -1.53      1.73 o 
   2 -12  12        4.04        1.74      2.26 o 
   3 -12  12       15.03       11.28      3.46 o 
   4 -12  12        1.73        2.83      1.79 o 
  -5 -11  12        0.32       -2.80      1.87 o 
  -4 -11  12        0.95        0.13      2.02 o 
  -3 -11  12        9.26        9.04      2.40 o 
  -2 -11  12       14.11       13.90      2.64 o 
  -1 -11  12        0.02        3.69      1.91 o 
   0 -11  12        1.24        2.84      1.89 o 
   1 -11  12        0.97        3.49      1.95 o 
   2 -11  12       46.61       52.36      4.27 o 
   3 -11  12       46.64       50.23      5.31 o 
   4 -11  12       43.89       43.22      4.91 o 
   5 -11  12       18.83       25.51      2.71 o 
  -6 -10  12        4.00        4.20      1.81 o 
  -5 -10  12       12.20       14.90      2.70 o 
  -4 -10  12        8.89       10.41      2.58 o 
  -3 -10  12       60.85       70.05      4.57 o 
  -2 -10  12       25.85       18.74      2.78 o 
  -1 -10  12        8.24        8.19      2.13 o 
   0 -10  12        0.01       -0.44      1.44 o 
   1 -10  12        0.18       -0.04      1.18 o 
   2 -10  12        2.69        2.51      1.67 o 
   3 -10  12        4.00        3.92      1.54 o 
   4 -10  12        5.29        5.29      1.79 o 
   5 -10  12        0.63       -1.68      1.38 o 
  -7  -9  12        0.37        1.02      3.26 o 
  -6  -9  12        0.20        0.24      1.28 o 
  -5  -9  12        1.08       -0.58      1.14 o 
  -4  -9  12       11.53       11.00      1.64 o 
  -3  -9  12        4.87        8.88      2.24 o 
  -2  -9  12       11.28       12.26      2.35 o 
  -1  -9  12       12.76        8.70      2.18 o 
   0  -9  12        7.39        5.66      1.95 o 
   1  -9  12        0.01       -1.44      1.28 o 
   2  -9  12       11.15       10.12      1.69 o 
   3  -9  12        1.21        1.47      1.29 o 
   4  -9  12        7.81       10.45      1.86 o 
   5  -9  12        0.97       -1.36      1.32 o 
   6  -9  12        0.76       -0.89      2.52 o 
  -7  -8  12        9.54       10.20      1.98 o 
  -6  -8  12        9.89       12.40      3.55 o 
  -5  -8  12      108.18      113.26      3.95 o 
  -4  -8  12      169.69      188.84      5.06 o 
  -3  -8  12      218.07      253.15      6.90 o 
  -2  -8  12        3.42        1.44      1.00 o 
  -1  -8  12       43.95       42.45      3.46 o 
   0  -8  12        8.90        8.19      1.50 o 
   1  -8  12        0.27        0.73      1.07 o 
   2  -8  12       27.97       25.11      2.11 o 
   3  -8  12       21.32       20.30      2.05 o 
   4  -8  12        3.66        4.11      1.51 o 
   5  -8  12        6.00        5.11      1.71 o 
   6  -8  12        0.60        0.62      1.61 o 
  -7  -7  12        5.52        6.47      3.54 o 
  -6  -7  12       15.56       18.28      2.02 o 
  -5  -7  12        5.19        2.81      2.53 o 
  -4  -7  12       67.91       69.51      5.55 o 
  -3  -7  12       37.39       36.74      2.21 o 
  -2  -7  12       10.50        8.27      1.87 o 
  -1  -7  12        6.77        5.03      1.11 o 
   0  -7  12       41.14       45.72      2.51 o 
   1  -7  12       22.07       18.42      3.50 o 
   2  -7  12       11.97       11.84      1.64 o 
   3  -7  12        6.43        5.07      1.42 o 
   4  -7  12        1.75        1.91      1.35 o 
   5  -7  12        3.43        1.67      1.33 o 
   6  -7  12        0.75        3.81      1.72 o 
  -8  -6  12        0.90       -0.01      1.43 o 
  -7  -6  12       11.08       15.66      1.99 o 
  -6  -6  12        1.16        0.65      1.22 o 
  -5  -6  12       13.56       16.69      1.77 o 
  -4  -6  12       36.88       38.43      2.27 o 
  -3  -6  12       32.89       36.34      2.13 o 
  -2  -6  12       81.23       99.17      3.23 o 
  -1  -6  12       13.34       14.74      1.42 o 
   0  -6  12        0.19       -0.17      0.79 o 
   1  -6  12       12.81       10.57      1.45 o 
   2  -6  12       68.04       68.65      3.07 o 
   3  -6  12       69.08       70.58      3.21 o 
   4  -6  12       11.01       15.08      1.94 o 
   5  -6  12        1.24       -0.54      1.26 o 
   6  -6  12        0.99        0.49      1.74 o 
  -8  -5  12        0.17       -1.13      1.19 o 
  -7  -5  12        0.65        0.06      1.30 o 
  -6  -5  12        0.13        1.47      1.20 o 
  -5  -5  12       22.45       24.37      1.95 o 
  -4  -5  12       29.26       26.57      1.90 o 
  -3  -5  12        4.02        4.19      1.09 o 
  -2  -5  12        6.00        4.59      2.03 o 
  -1  -5  12       17.68       19.34      1.30 o 
   0  -5  12       62.81       52.21      1.96 o 
   1  -5  12        0.20       -0.39      0.88 o 
   2  -5  12      149.99      135.50      5.02 o 
   3  -5  12        0.77        3.14      1.27 o 
   4  -5  12        0.55        0.54      1.44 o 
   5  -5  12        9.28        8.51      2.78 o 
   6  -5  12        0.07       -0.61      2.20 o 
   7  -5  12        0.14       -0.89      1.49 o 
  -8  -4  12        0.59       -0.40      1.20 o 
  -7  -4  12        0.84        3.29      1.33 o 
  -6  -4  12       17.84       17.61      1.82 o 
  -5  -4  12       11.61        9.16      1.64 o 
  -4  -4  12        5.01        5.87      1.21 o 
  -3  -4  12       12.67       10.47      1.33 o 
  -2  -4  12       62.49       56.78      6.36 o 
  -1  -4  12      213.23      244.41      4.44 o 
   0  -4  12        0.47        0.72      0.75 o 
   1  -4  12        4.30        3.88      1.20 o 
   2  -4  12        6.19        6.14      1.07 o 
   3  -4  12       16.77       18.08      1.87 o 
   4  -4  12       14.33       17.25      1.94 o 
   5  -4  12       27.11       28.59      2.46 o 
   6  -4  12        1.78        0.54      1.37 o 
   7  -4  12        0.75        0.84      1.60 o 
  -8  -3  12        5.28        5.44      2.33 o 
  -7  -3  12        4.51        3.36      1.28 o 
  -6  -3  12        0.07       -0.48      1.40 o 
  -5  -3  12       21.98       22.98      1.81 o 
  -4  -3  12        0.00       -0.64      0.82 o 
  -3  -3  12       26.50       24.37      1.70 o 
  -2  -3  12       16.54       15.04      1.11 o 
  -1  -3  12       30.79       40.50      1.96 o 
   0  -3  12       20.67       22.19      1.38 o 
   1  -3  12       32.05       32.42      1.65 o 
   2  -3  12      365.08      327.11      7.95 o 
   3  -3  12        2.28        3.48      0.99 o 
   4  -3  12        9.34       10.35      1.68 o 
   5  -3  12        0.31        1.83      1.36 o 
   6  -3  12        0.17       -0.65      1.20 o 
   7  -3  12        0.66       -0.28      2.04 o 
  -8  -2  12        2.30        2.51      2.13 o 
  -7  -2  12       12.53       14.32      2.82 o 
  -6  -2  12       36.17       28.95      3.33 o 
  -5  -2  12        1.38        1.66      1.05 o 
  -4  -2  12        2.68        2.75      0.99 o 
  -3  -2  12       32.63       32.29      1.92 o 
  -2  -2  12       12.77       15.36      2.28 o 
  -1  -2  12      321.57      312.85      5.18 o 
   0  -2  12      162.31      167.66      3.50 o 
   1  -2  12        2.77        2.14      0.90 o 
   2  -2  12      292.40      293.79      5.34 o 
   3  -2  12        8.24        7.57      1.13 o 
   4  -2  12       24.97       30.27      1.94 o 
   5  -2  12       15.02       15.69      2.16 o 
   6  -2  12        5.13        7.38      3.22 o 
   7  -2  12        0.15       -1.82      1.36 o 
  -8  -1  12        2.45        0.04      1.73 o 
  -7  -1  12        0.10       -0.31      1.55 o 
  -6  -1  12        5.69        5.42      2.06 o 
  -5  -1  12       45.36       48.16      3.82 o 
  -4  -1  12       56.20       61.26      4.09 o 
  -3  -1  12       25.57       28.42      1.45 o 
  -2  -1  12      110.77      103.32      3.35 o 
  -1  -1  12      225.96      226.02      4.44 o 
   0  -1  12      180.22      194.07      6.07 o 
   1  -1  12       99.80       82.56      3.01 o 
   2  -1  12      320.98      310.75      5.56 o 
   3  -1  12        7.11       10.78      1.25 o 
   4  -1  12        1.30        0.07      0.82 o 
   5  -1  12       16.87       17.56      1.67 o 
   6  -1  12        2.05        4.37      1.99 o 
  -8   0  12        0.62        0.38      1.73 o 
  -7   0  12        0.31        1.38      1.67 o 
  -6   0  12        2.13        3.37      1.84 o 
  -5   0  12       91.17       77.66      4.75 o 
  -4   0  12       39.02       28.89      3.04 o 
  -3   0  12       67.22       62.21      3.05 o 
  -2   0  12       11.21       12.12      1.63 o 
  -1   0  12        2.28        1.18      1.07 o 
   0   0  12      205.34      206.09      4.02 o 
   1   0  12       69.31       74.58      2.43 o 
   2   0  12      255.38      263.45      4.99 o 
   3   0  12       12.36       12.71      1.33 o 
   4   0  12        0.38       -0.29      0.81 o 
   5   0  12        4.74        6.67      1.56 o 
   6   0  12        4.46        3.50      1.29 o 
  -8   1  12        1.40       -0.02      1.82 o 
  -7   1  12        0.31        1.27      1.73 o 
  -6   1  12        0.09        0.49      1.44 o 
  -5   1  12        6.91        8.19      2.22 o 
  -4   1  12        1.40        1.91      1.03 o 
  -3   1  12       75.72       87.19      4.21 o 
  -2   1  12        3.78        3.20      1.09 o 
  -1   1  12      517.54      532.15     13.32 o 
   0   1  12       48.04       55.10      2.37 o 
   1   1  12       82.46       75.16      2.45 o 
   2   1  12       13.68       15.22      1.32 o 
   3   1  12       15.93       18.01      1.60 o 
   4   1  12       30.47       35.91      1.99 o 
   5   1  12        4.17        1.78      1.95 o 
   6   1  12        1.63       -1.20      1.52 o 
  -8   2  12        0.37        1.38      1.91 o 
  -7   2  12       13.43       11.55      2.58 o 
  -6   2  12       62.84       49.76      4.24 o 
  -5   2  12      476.16      435.26     13.25 o 
  -4   2  12        7.11        5.00      1.77 o 
  -3   2  12        7.05        6.57      2.42 o 
  -2   2  12      163.00      160.98      7.77 o 
  -1   2  12        6.76        6.14      1.33 o 
   0   2  12       78.74       68.79      3.14 o 
   1   2  12       21.16       17.92      1.90 o 
   2   2  12       82.56       88.70      2.75 o 
   3   2  12        0.04        0.22      0.90 o 
   4   2  12        0.33       -0.12      0.83 o 
   5   2  12        0.30        0.47      0.98 o 
   6   2  12        0.07       -1.41      0.94 o 
  -8   3  12        1.63        0.98      2.02 o 
  -7   3  12        2.48        0.93      1.87 o 
  -6   3  12       21.78       19.87      3.15 o 
  -5   3  12        0.78        0.71      1.58 o 
  -4   3  12      106.85      110.44     11.35 o 
  -3   3  12        2.07        2.29      1.16 o 
  -2   3  12       25.43       24.53      1.97 o 
  -1   3  12        0.01       -0.25      0.96 o 
   0   3  12       81.36       82.65      3.51 o 
   1   3  12       50.92       53.51      2.94 o 
   2   3  12       19.87       19.79      2.07 o 
   3   3  12        0.35       -2.11      1.41 o 
   4   3  12       11.60       13.19      1.47 o 
   5   3  12       18.47       20.84      1.79 o 
  -8   4  12        0.22       -1.00      1.89 o 
  -7   4  12       18.80       16.76      3.13 o 
  -6   4  12       11.27       10.68      2.58 o 
  -5   4  12       22.56       26.07      2.43 o 
  -4   4  12        5.22        2.97      1.22 o 
  -3   4  12        1.22        1.06      1.07 o 
  -2   4  12        0.49        1.00      1.11 o 
  -1   4  12       94.51       99.09      5.20 o 
   0   4  12       91.81       93.11      5.66 o 
   1   4  12        6.20        6.20      2.25 o 
   2   4  12        1.31        1.58      1.19 o 
   3   4  12        2.30        0.81      1.31 o 
   4   4  12       33.33       45.50      4.45 o 
   5   4  12       12.54       12.27      2.27 o 
  -7   5  12        0.49        0.69      1.98 o 
  -6   5  12        0.91       -2.15      1.55 o 
  -5   5  12       38.17       44.11      2.76 o 
  -4   5  12       14.25       18.54      1.93 o 
  -3   5  12       35.12       33.28      2.36 o 
  -2   5  12       17.89       16.33      1.85 o 
  -1   5  12       37.85       37.86      2.76 o 
   0   5  12       42.40       48.12      2.94 o 
   1   5  12        8.90       12.99      5.02 o 
   2   5  12        3.83        5.84      3.01 o 
   3   5  12        2.42        2.76      1.70 o 
   4   5  12       27.49       27.33      2.75 o 
  -7   6  12        4.53        4.15      2.40 o 
  -6   6  12        0.23        1.71      1.21 o 
  -5   6  12        1.64        1.22      1.35 o 
  -4   6  12       11.13       10.83      2.13 o 
  -3   6  12       16.43       15.01      1.90 o 
  -2   6  12        1.16        1.33      1.73 o 
  -1   6  12        2.82        6.88      1.55 o 
   0   6  12        9.79       12.04      1.88 o 
   1   6  12        0.18       -0.16      1.22 o 
   2   6  12        0.31       -0.23      2.09 o 
   3   6  12        1.84        2.78      1.59 o 
   4   6  12        3.73        6.09      1.99 o 
  -6   7  12        1.45        1.42      1.94 o 
  -5   7  12        2.70        2.27      3.52 o 
  -4   7  12        8.77        9.09      1.74 o 
  -3   7  12       62.97       58.13      4.90 o 
  -2   7  12       12.41       13.46      3.22 o 
  -1   7  12        2.23        0.51      1.19 o 
   0   7  12       68.91       75.29      4.48 o 
   1   7  12        2.72        1.92      1.49 o 
   2   7  12        1.16        0.83      1.50 o 
   3   7  12        0.46        0.87      1.61 o 
  -5   8  12        5.39        5.91      1.71 o 
  -4   8  12        5.46        5.60      1.67 o 
  -3   8  12       34.89       38.54      3.84 o 
  -2   8  12        2.67        4.82      2.58 o 
  -1   8  12        6.02        4.76      1.64 o 
   0   8  12       17.03       17.93      2.33 o 
   1   8  12        1.19        0.11      1.52 o 
   2   8  12        1.89        1.27      1.65 o 
  -4   9  12        1.30        1.18      1.89 o 
  -3   9  12        0.29        1.70      1.50 o 
  -2   9  12        0.37        0.69      1.37 o 
  -1   9  12       15.57       16.19      2.37 o 
   0   9  12       11.81       13.44      2.29 o 
   1   9  12       38.10       46.38      3.50 o 
  -2 -13  13        0.00        0.58      2.24 o 
  -1 -13  13        5.42        3.42      2.33 o 
   0 -13  13        2.47       -0.98      2.00 o 
   1 -13  13        4.49        3.42      2.44 o 
  -4 -12  13        0.54       -2.04      2.06 o 
  -3 -12  13        0.28        3.49      2.31 o 
  -2 -12  13        0.17        2.42      2.13 o 
  -1 -12  13        6.89       12.19      2.80 o 
   0 -12  13        6.86        7.46      2.42 o 
   1 -12  13        2.13        5.73      2.49 o 
   2 -12  13        0.04       -0.02      2.06 o 
   3 -12  13        0.26       -3.37      2.78 o 
  -5 -11  13        0.60        2.22      2.42 o 
  -4 -11  13        0.36        3.75      2.26 o 
  -3 -11  13        1.50        1.53      2.02 o 
  -2 -11  13        0.03        1.07      1.89 o 
  -1 -11  13        0.60        2.42      1.80 o 
   0 -11  13        0.01       -2.16      1.44 o 
   1 -11  13       14.28       16.50      2.93 o 
   2 -11  13        1.16        0.73      1.47 o 
   3 -11  13        2.09        1.22      2.74 o 
   4 -11  13        0.83        0.74      1.67 o 
  -5 -10  13        1.83        1.38      2.24 o 
  -4 -10  13       10.57        9.46      2.64 o 
  -3 -10  13       21.31       24.05      3.13 o 
  -2 -10  13        5.73        4.46      2.02 o 
  -1 -10  13        6.56        6.26      2.13 o 
   0 -10  13        0.14       -1.80      1.49 o 
   1 -10  13        7.38       10.39      2.49 o 
   2 -10  13       12.94       15.74      3.04 o 
   3 -10  13        8.35       13.18      2.07 o 
   4 -10  13        7.83        6.31      1.90 o 
  -6  -9  13       20.44       25.72      2.41 o 
  -5  -9  13        8.34        6.17      1.68 o 
  -4  -9  13        0.27       -0.04      1.17 o 
  -3  -9  13        1.90        1.73      1.95 o 
  -2  -9  13        5.19        5.97      1.98 o 
  -1  -9  13        3.13        1.53      1.69 o 
   0  -9  13        0.54       -0.53      1.55 o 
   1  -9  13       13.67       11.62      1.77 o 
   2  -9  13        1.33       -0.02      1.37 o 
   3  -9  13        3.29        1.77      1.55 o 
   4  -9  13        1.05       -0.65      2.63 o 
   5  -9  13        3.73        1.90      1.63 o 
  -7  -8  13       17.11       21.47      3.90 o 
  -6  -8  13        4.75        8.63      1.78 o 
  -5  -8  13        4.82        3.74      2.82 o 
  -4  -8  13        1.97        1.55      1.53 o 
  -3  -8  13       15.67       20.18      1.96 o 
  -2  -8  13        0.16        2.86      1.73 o 
  -1  -8  13        0.01       -1.83      1.22 o 
   0  -8  13       61.20       69.14      4.37 o 
   1  -8  13        0.35       -2.30      1.53 o 
   2  -8  13       13.00       10.37      1.72 o 
   3  -8  13        2.32       -0.22      1.25 o 
   4  -8  13        0.12       -0.84      1.29 o 
   5  -8  13        1.67        2.51      1.62 o 
  -7  -7  13        0.21       -2.32      2.00 o 
  -6  -7  13        8.75       12.88      1.88 o 
  -5  -7  13        0.60       -1.46      1.08 o 
  -4  -7  13       22.15       21.04      2.21 o 
  -3  -7  13       73.09       77.95      3.14 o 
  -2  -7  13        0.56       -0.12      0.94 o 
  -1  -7  13        1.00        1.51      1.53 o 
   0  -7  13        0.26       -1.62      1.51 o 
   1  -7  13        0.66       -0.13      1.07 o 
   2  -7  13       14.33       12.35      1.69 o 
   3  -7  13        2.50        2.87      1.49 o 
   4  -7  13       47.44       39.18      2.79 o 
   5  -7  13        0.13        0.10      1.93 o 
   6  -7  13        2.43        2.33      3.73 o 
  -7  -6  13        0.00       -0.76      1.31 o 
  -6  -6  13       13.73       22.41      2.12 o 
  -5  -6  13        7.90       10.39      1.62 o 
  -4  -6  13        0.52       -1.44      0.96 o 
  -3  -6  13        4.01        8.30      1.40 o 
  -2  -6  13        0.32        1.39      1.75 o 
  -1  -6  13        6.22        8.03      1.28 o 
   0  -6  13       57.88       52.35      3.37 o 
   1  -6  13       50.59       41.31      2.51 o 
   2  -6  13        9.04       10.99      2.68 o 
   3  -6  13        8.52        9.98      2.21 o 
   4  -6  13        0.01        1.51      1.34 o 
   5  -6  13        0.95        1.40      2.62 o 
   6  -6  13        0.19       -1.89      2.42 o 
  -8  -5  13        0.44        0.56      1.42 o 
  -7  -5  13        0.26        1.97      1.39 o 
  -6  -5  13        0.99        1.66      1.28 o 
  -5  -5  13        0.00       -0.39      2.00 o 
  -4  -5  13       12.04       10.97      1.53 o 
  -3  -5  13       57.08       62.77      2.69 o 
  -2  -5  13        6.43       10.68      1.36 o 
  -1  -5  13       32.38       32.29      2.00 o 
   0  -5  13       12.70       12.93      1.49 o 
   1  -5  13       36.33       33.13      2.21 o 
   2  -5  13        2.80        4.48      1.52 o 
   3  -5  13       21.10       19.35      4.56 o 
   4  -5  13       34.12       33.31      4.41 o 
   5  -5  13        0.12        0.90      1.37 o 
   6  -5  13        4.26        3.71      1.70 o 
  -8  -4  13        6.97        3.31      2.33 o 
  -7  -4  13        5.18        6.97      2.38 o 
  -6  -4  13       24.05       22.56      2.13 o 
  -5  -4  13        7.19        9.37      1.49 o 
  -4  -4  13       20.96       17.64      1.68 o 
  -3  -4  13       60.12       58.69      2.56 o 
  -2  -4  13        0.69        0.03      0.82 o 
  -1  -4  13        9.68        9.86      1.11 o 
   0  -4  13        5.75        7.20      1.03 o 
   1  -4  13       77.40       78.88      2.59 o 
   2  -4  13        5.48        5.00      1.39 o 
   3  -4  13        0.03       -0.50      1.03 o 
   4  -4  13        0.00        0.40      1.21 o 
   5  -4  13        5.42        6.06      1.74 o 
   6  -4  13        0.40       -2.01      1.37 o 
  -8  -3  13       12.08       10.15      2.75 o 
  -7  -3  13       52.87       55.08      4.64 o 
  -6  -3  13        9.27        5.48      2.15 o 
  -5  -3  13       11.19       10.53      1.49 o 
  -4  -3  13       13.14       20.04      1.93 o 
  -3  -3  13        4.37        7.77      1.23 o 
  -2  -3  13        3.84        6.20      1.17 o 
  -1  -3  13       15.06       19.40      1.32 o 
   0  -3  13       25.75       21.45      1.38 o 
   1  -3  13        0.35       -0.38      0.73 o 
   2  -3  13       81.87       84.61      3.17 o 
   3  -3  13       13.40       12.30      2.81 o 
   4  -3  13        0.00       -0.57      1.17 o 
   5  -3  13        2.30        2.84      1.70 o 
   6  -3  13        0.00        0.23      1.51 o 
  -8  -2  13        1.13       -0.62      1.82 o 
  -7  -2  13        9.39       10.79      2.80 o 
  -6  -2  13        0.36        1.40      1.75 o 
  -5  -2  13       15.07       17.78      2.80 o 
  -4  -2  13       34.45       35.10      3.37 o 
  -3  -2  13       77.68       84.92      3.01 o 
  -2  -2  13       18.10       12.90      1.17 o 
  -1  -2  13        2.37        3.96      0.90 o 
   0  -2  13       42.49       43.40      2.79 o 
   1  -2  13        1.08       -0.01      0.76 o 
   2  -2  13       44.09       40.02      1.95 o 
   3  -2  13       31.70       32.98      2.91 o 
   4  -2  13        0.01       -1.12      1.10 o 
   5  -2  13       11.00       10.88      1.95 o 
   6  -2  13       20.97       27.98      2.75 o 
  -8  -1  13        0.50        0.20      1.89 o 
  -7  -1  13       17.19       16.21      3.13 o 
  -6  -1  13        1.67       -0.78      1.62 o 
  -5  -1  13        0.38        2.11      1.71 o 
  -4  -1  13        3.66        1.71      1.53 o 
  -3  -1  13       21.84       25.98      2.91 o 
  -2  -1  13       61.20       66.65      2.89 o 
  -1  -1  13      207.59      192.21      3.90 o 
   0  -1  13       29.61       33.49      2.23 o 
   1  -1  13       21.83       24.34      1.54 o 
   2  -1  13        6.90       10.66      1.22 o 
   3  -1  13       51.74       55.25      2.33 o 
   4  -1  13        0.01        0.43      0.87 o 
   5  -1  13       11.13       11.85      2.02 o 
   6  -1  13        8.35       11.58      2.61 o 
  -8   0  13        0.94        0.29      1.91 o 
  -7   0  13        0.93        0.64      1.80 o 
  -6   0  13        1.95       -0.07      1.60 o 
  -5   0  13        1.20        0.16      1.55 o 
  -4   0  13        6.04        8.21      2.20 o 
  -3   0  13        9.02        9.97      1.42 o 
  -2   0  13       59.61       57.88      2.78 o 
  -1   0  13      163.28      145.71      4.42 o 
   0   0  13        0.20       -0.80      0.69 o 
   1   0  13        2.24        3.37      0.93 o 
   2   0  13       17.45       16.36      1.74 o 
   3   0  13        0.15        0.78      1.77 o 
   4   0  13        0.02        0.35      0.88 o 
   5   0  13        0.73       -0.26      0.99 o 
   6   0  13        4.23        5.95      1.97 o 
  -8   1  13        7.12        9.35      2.86 o 
  -7   1  13        0.17        1.02      1.69 o 
  -6   1  13        3.06        1.27      1.91 o 
  -5   1  13       25.37       24.09      3.17 o 
  -4   1  13       17.12       19.47      2.89 o 
  -3   1  13       32.32       37.28      2.35 o 
  -2   1  13        0.16        0.39      1.31 o 
  -1   1  13      190.40      163.78      4.75 o 
   0   1  13        1.26        0.60      1.51 o 
   1   1  13       31.30       28.93      1.65 o 
   2   1  13       32.97       38.05      2.07 o 
   3   1  13       12.48       12.64      1.40 o 
   4   1  13        0.03       -0.56      0.88 o 
   5   1  13        8.78        9.61      1.49 o 
  -8   2  13       17.07       20.52      3.60 o 
  -7   2  13        8.13        9.97      2.73 o 
  -6   2  13        0.63        0.75      1.89 o 
  -5   2  13        0.75       -0.11      1.71 o 
  -4   2  13       32.77       33.32      2.28 o 
  -3   2  13       21.70       23.77      2.86 o 
  -2   2  13      115.64      113.96      3.98 o 
  -1   2  13       55.21       51.38      4.87 o 
   0   2  13        6.18        5.76      1.40 o 
   1   2  13       11.22        6.34      2.91 o 
   2   2  13        0.05       -0.35      1.09 o 
   3   2  13       33.04       32.74      2.60 o 
   4   2  13        9.93        8.45      1.37 o 
   5   2  13       10.82       12.43      1.65 o 
  -7   3  13        0.00       -1.49      1.69 o 
  -6   3  13        6.53        6.57      2.33 o 
  -5   3  13      106.90       99.22      5.97 o 
  -4   3  13      122.33      119.09      4.13 o 
  -3   3  13        0.00       -1.29      0.86 o 
  -2   3  13        1.16       -0.35      1.21 o 
  -1   3  13       65.64       70.58      3.28 o 
   0   3  13       18.38       12.84      1.87 o 
   1   3  13        9.81        8.34      1.64 o 
   2   3  13        6.24        4.33      1.50 o 
   3   3  13       15.81       20.31      2.32 o 
   4   3  13        0.83        0.52      1.48 o 
   5   3  13        1.30        4.20      1.83 o 
  -7   4  13        0.00        1.51      1.93 o 
  -6   4  13        0.29       -1.53      1.73 o 
  -5   4  13        0.01       -0.18      1.73 o 
  -4   4  13        1.04        0.81      2.38 o 
  -3   4  13       20.63       19.61      2.02 o 
  -2   4  13        8.04        4.25      1.34 o 
  -1   4  13        1.66        2.39      1.22 o 
   0   4  13        4.97        6.44      1.52 o 
   1   4  13        5.41        2.68      1.32 o 
   2   4  13       42.94       39.62      2.90 o 
   3   4  13        0.42        0.77      2.51 o 
   4   4  13       11.81       12.00      2.20 o 
  -7   5  13        0.40        1.60      2.18 o 
  -6   5  13        0.43       -0.38      1.87 o 
  -5   5  13        3.20        1.49      1.19 o 
  -4   5  13       21.58       22.35      2.19 o 
  -3   5  13        9.36        8.52      1.67 o 
  -2   5  13       16.42       14.73      1.94 o 
  -1   5  13        0.04       -1.45      0.97 o 
   0   5  13       16.60       18.94      2.16 o 
   1   5  13        0.03        1.04      1.21 o 
   2   5  13        0.37        0.93      1.35 o 
   3   5  13       14.02       15.53      2.33 o 
   4   5  13        0.18       -0.24      1.61 o 
  -6   6  13        0.53        1.49      2.20 o 
  -5   6  13       11.82       11.51      1.87 o 
  -4   6  13       74.10       73.13      3.61 o 
  -3   6  13        6.27        8.64      1.77 o 
  -2   6  13        0.77       -0.49      1.60 o 
  -1   6  13        4.11        2.74      1.35 o 
   0   6  13        0.81       -1.09      1.22 o 
   1   6  13       43.33       43.01      3.08 o 
   2   6  13        0.72        2.23      1.61 o 
   3   6  13        5.40        4.65      2.59 o 
  -5   7  13        3.06        1.55      1.40 o 
  -4   7  13        6.78        9.14      1.79 o 
  -3   7  13       14.58       19.99      2.27 o 
  -2   7  13        0.36        1.26      1.40 o 
  -1   7  13        2.13        0.61      1.33 o 
   0   7  13       16.26       15.73      2.32 o 
   1   7  13       68.23       73.35      4.46 o 
   2   7  13        4.36        4.77      3.04 o 
  -4   8  13       10.12       11.95      1.95 o 
  -3   8  13        2.12        0.12      1.39 o 
  -2   8  13        0.91       -1.00      2.23 o 
  -1   8  13        2.88        2.90      2.40 o 
   0   8  13       34.32       26.50      2.81 o 
  -2 -12  14        1.04       -0.58      2.00 o 
  -1 -12  14        1.36        2.06      2.24 o 
   0 -12  14       12.45       16.81      3.24 o 
   1 -12  14        2.93        4.15      2.60 o 
   2 -12  14       11.52       12.17      3.17 o 
  -4 -11  14        7.58        5.51      2.62 o 
  -3 -11  14        1.38        5.13      2.40 o 
  -2 -11  14        2.16       -0.47      1.84 o 
  -1 -11  14        2.25        3.15      2.11 o 
   0 -11  14        1.34        3.26      2.04 o 
   1 -11  14       15.79       15.50      3.04 o 
   2 -11  14        4.26        5.77      2.51 o 
   3 -11  14        0.00       -0.06      3.53 o 
  -5 -10  14        0.18        1.40      2.24 o 
  -4 -10  14        2.09        2.69      2.31 o 
  -3 -10  14        0.50       -0.18      1.87 o 
  -2 -10  14       13.32       19.63      3.02 o 
  -1 -10  14        0.60       -0.89      1.69 o 
   0 -10  14       16.50       17.85      3.00 o 
   1 -10  14        2.26        3.00      2.13 o 
   2 -10  14        0.14       -2.82      2.20 o 
   3 -10  14        4.44        6.48      1.83 o 
   4 -10  14        4.66        5.06      1.91 o 
  -5  -9  14       44.61       51.31      3.10 o 
  -4  -9  14       98.82      101.60      5.57 o 
  -3  -9  14        4.03        1.80      1.82 o 
  -2  -9  14       24.18       29.09      3.20 o 
  -1  -9  14        4.93        5.42      2.11 o 
   0  -9  14        4.27        5.42      2.20 o 
   1  -9  14        0.72        2.29      1.87 o 
   2  -9  14        2.79        2.27      1.60 o 
   3  -9  14        9.69        7.69      1.99 o 
   4  -9  14        3.86        4.45      1.76 o 
  -6  -8  14        2.14        0.28      1.43 o 
  -5  -8  14       15.16       13.73      1.97 o 
  -4  -8  14        5.63        5.09      1.92 o 
  -3  -8  14       92.30       97.54      5.13 o 
  -2  -8  14       21.07       17.78      2.73 o 
  -1  -8  14       16.05       11.10      2.46 o 
   0  -8  14        7.89       10.19      2.40 o 
   1  -8  14        3.95        0.71      1.93 o 
   2  -8  14        0.10        0.07      1.21 o 
   3  -8  14        0.09        0.08      1.29 o 
   4  -8  14        2.15        2.61      1.62 o 
  -6  -7  14        2.91        4.17      2.26 o 
  -5  -7  14        8.31        9.12      1.73 o 
  -4  -7  14       20.26       20.81      2.01 o 
  -3  -7  14        5.25        5.51      1.39 o 
  -2  -7  14       14.39       19.07      1.78 o 
  -1  -7  14        7.01       11.12      2.33 o 
   0  -7  14        2.78        0.18      1.69 o 
   1  -7  14       10.02       13.07      1.77 o 
   2  -7  14       13.77       15.37      1.95 o 
   3  -7  14        7.62        9.17      1.83 o 
   4  -7  14        2.53        4.11      1.66 o 
   5  -7  14        8.36       11.38      2.17 o 
  -7  -6  14        0.08       -1.01      1.37 o 
  -6  -6  14        0.09        1.43      1.35 o 
  -5  -6  14        0.00       -0.07      1.15 o 
  -4  -6  14        6.39        5.70      1.74 o 
  -3  -6  14       13.73       17.42      1.76 o 
  -2  -6  14        2.15        0.32      0.99 o 
  -1  -6  14       63.64       54.58      2.61 o 
   0  -6  14       14.23       11.46      2.35 o 
   1  -6  14       50.65       45.57      2.71 o 
   2  -6  14        1.10       -0.41      1.14 o 
   3  -6  14        9.39        9.94      1.77 o 
   4  -6  14        3.23        1.97      1.51 o 
   5  -6  14       30.06       33.64      3.47 o 
  -7  -5  14        4.70        4.22      2.38 o 
  -6  -5  14        1.38       -0.44      1.64 o 
  -5  -5  14        1.48        2.96      1.55 o 
  -4  -5  14        0.85        0.67      1.02 o 
  -3  -5  14        6.25        6.26      1.32 o 
  -2  -5  14       37.16       38.07      2.26 o 
  -1  -5  14        8.92       11.06      1.63 o 
   0  -5  14        0.29        1.04      1.02 o 
   1  -5  14        3.15        3.24      1.33 o 
   2  -5  14        7.73        9.19      1.59 o 
   3  -5  14       10.86       15.50      2.04 o 
   4  -5  14       11.01       14.44      2.10 o 
   5  -5  14        0.81        1.35      2.35 o 
  -7  -4  14       23.78       21.51      3.46 o 
  -6  -4  14       10.89       10.70      2.66 o 
  -5  -4  14        0.37       -0.45      1.73 o 
  -4  -4  14        5.30        3.78      1.19 o 
  -3  -4  14        3.13        2.97      1.11 o 
  -2  -4  14        0.21        0.24      0.93 o 
  -1  -4  14        6.19        6.13      2.53 o 
   0  -4  14       10.36       15.97      1.48 o 
   1  -4  14       89.90       89.45      2.85 o 
   2  -4  14        0.13       -0.14      1.25 o 
   3  -4  14       46.00       43.68      4.46 o 
   4  -4  14        3.49        3.61      1.58 o 
   5  -4  14        2.70        4.04      1.74 o 
  -7  -3  14        0.57        2.49      2.20 o 
  -6  -3  14        7.03        8.30      2.53 o 
  -5  -3  14        0.00       -0.91      1.49 o 
  -4  -3  14        0.05        0.78      1.51 o 
  -3  -3  14       15.22       16.62      1.66 o 
  -2  -3  14      112.05      111.70      3.57 o 
  -1  -3  14       15.94       16.28      1.64 o 
   0  -3  14        8.38       11.23      1.18 o 
   1  -3  14       11.24       11.54      1.25 o 
   2  -3  14        0.35       -0.03      0.97 o 
   3  -3  14        5.71       10.54      1.84 o 
   4  -3  14        1.39        1.76      1.35 o 
   5  -3  14       16.05       26.51      2.60 o 
  -7  -2  14        6.76       13.81      3.15 o 
  -6  -2  14        8.32        8.19      2.44 o 
  -5  -2  14       18.14       17.96      2.93 o 
  -4  -2  14        1.34        2.38      1.71 o 
  -3  -2  14        0.94       -1.15      1.27 o 
  -2  -2  14       48.21       51.77      2.47 o 
  -1  -2  14        1.13        0.76      0.78 o 
   0  -2  14        0.24        0.03      0.82 o 
   1  -2  14       81.50       84.32      2.71 o 
   2  -2  14        3.15        2.67      1.00 o 
   3  -2  14       69.83       68.95      3.13 o 
   4  -2  14        0.03       -0.35      1.29 o 
   5  -2  14        0.00        1.98      1.50 o 
  -7  -1  14        8.92       12.92      2.86 o 
  -6  -1  14        2.20        0.47      1.73 o 
  -5  -1  14        5.89        8.24      2.33 o 
  -4  -1  14        0.69        0.80      1.60 o 
  -3  -1  14        0.12        0.18      1.53 o 
  -2  -1  14        0.27        0.15      2.80 o 
  -1  -1  14       15.67       18.32      2.81 o 
   0  -1  14        3.03        2.66      0.87 o 
   1  -1  14       23.82       20.95      1.51 o 
   2  -1  14       30.53       28.77      1.75 o 
   3  -1  14        2.97        4.14      1.10 o 
   4  -1  14        6.46        6.30      1.65 o 
   5  -1  14       23.02       28.82      7.87 o 
  -7   0  14        2.23        3.84      2.11 o 
  -6   0  14        0.68        0.93      1.91 o 
  -5   0  14       13.91       19.25      3.11 o 
  -4   0  14       66.70       66.14      4.62 o 
  -3   0  14      110.83      106.04      5.57 o 
  -2   0  14      258.81      252.74      6.27 o 
  -1   0  14        0.85        0.20      1.12 o 
   0   0  14       25.08       19.58      2.69 o 
   1   0  14       20.78       22.27      1.60 o 
   2   0  14        0.07        1.13      0.85 o 
   3   0  14        8.50        7.74      1.28 o 
   4   0  14        5.29        7.05      1.32 o 
   5   0  14        0.32       -1.44      1.78 o 
  -7   1  14        6.36        4.91      2.49 o 
  -6   1  14       24.96       17.90      3.26 o 
  -5   1  14        0.37       -0.56      1.69 o 
  -4   1  14        0.31        2.06      1.89 o 
  -3   1  14       17.82       15.56      4.95 o 
  -2   1  14        9.73       10.15      1.61 o 
  -1   1  14        4.27        3.90      1.32 o 
   0   1  14        0.01       -0.65      0.93 o 
   1   1  14       23.98       19.77      2.04 o 
   2   1  14       29.00       30.18      2.44 o 
   3   1  14        5.52        5.31      1.54 o 
   4   1  14        0.00       -0.62      0.92 o 
  -7   2  14        2.88        5.79      2.55 o 
  -6   2  14        7.22        7.35      2.49 o 
  -5   2  14       92.24       85.83      5.71 o 
  -4   2  14       91.09       71.16      5.02 o 
  -3   2  14       29.40       32.98      3.41 o 
  -2   2  14        5.80        4.72      1.49 o 
  -1   2  14       24.34       22.00      2.05 o 
   0   2  14        0.21        0.12      1.07 o 
   1   2  14        0.38       -0.16      1.10 o 
   2   2  14        0.06       -0.17      2.42 o 
   3   2  14        2.17        2.36      1.48 o 
   4   2  14        3.08        3.66      1.67 o 
  -7   3  14        0.40        1.62      2.29 o 
  -6   3  14        2.25       -0.73      2.00 o 
  -5   3  14        0.01       -1.82      1.73 o 
  -4   3  14        8.43       10.46      1.69 o 
  -3   3  14        0.01        1.61      1.80 o 
  -2   3  14       25.78       28.12      2.30 o 
  -1   3  14        1.48       -0.84      1.38 o 
   0   3  14        1.60        3.63      1.36 o 
   1   3  14       36.25       36.18      2.74 o 
   2   3  14        0.52        1.38      1.34 o 
   3   3  14       49.44       59.64      3.59 o 
   4   3  14       11.84       10.34      2.15 o 
  -6   4  14        0.47       -1.53      1.78 o 
  -5   4  14        6.96        7.66      2.53 o 
  -4   4  14       25.88       18.72      2.06 o 
  -3   4  14       11.36       10.79      1.82 o 
  -2   4  14        2.61        2.05      1.91 o 
  -1   4  14       25.46       25.51      2.74 o 
   0   4  14        0.69       -0.39      1.15 o 
   1   4  14        8.58        9.80      1.90 o 
   2   4  14       24.29       25.55      2.65 o 
   3   4  14        1.40        1.27      2.58 o 
  -6   5  14        1.50       -0.56      2.02 o 
  -5   5  14        0.23        0.00      1.98 o 
  -4   5  14       20.22       20.37      2.20 o 
  -3   5  14        0.55       -0.18      1.26 o 
  -2   5  14        5.63        6.55      2.22 o 
  -1   5  14        3.93        4.05      1.48 o 
   0   5  14        0.15        0.50      1.24 o 
   1   5  14       16.79       15.94      2.24 o 
   2   5  14        0.91        0.36      1.59 o 
  -5   6  14       19.71       20.87      2.34 o 
  -4   6  14        0.39       -0.29      1.22 o 
  -3   6  14        4.57        8.87      1.80 o 
  -2   6  14        0.38        2.24      1.59 o 
  -1   6  14        0.81        5.71      1.69 o 
   0   6  14        8.99       10.65      2.02 o 
   1   6  14        7.02        8.22      1.96 o 
  -3   7  14       14.12       12.37      2.80 o 
  -2   7  14        4.06        4.16      1.73 o 
  -1   7  14        4.66        2.99      2.56 o 
   0   7  14        2.00        2.88      4.21 o 
  -2 -11  15        0.55       -0.20      2.13 o 
  -1 -11  15        1.65        4.35      2.44 o 
   0 -11  15       17.37       14.03      3.06 o 
   1 -11  15        0.19        2.82      2.31 o 
  -4 -10  15        1.78        1.95      2.31 o 
  -3 -10  15        1.19       -1.09      2.06 o 
  -2 -10  15        0.00        0.38      2.04 o 
  -1 -10  15        0.43       -1.29      1.91 o 
   0 -10  15        1.73        2.38      2.06 o 
   1 -10  15        5.44        8.64      2.58 o 
  -5  -9  15        2.80        7.24      2.73 o 
  -4  -9  15        0.06        0.36      2.20 o 
  -3  -9  15        0.21        2.04      2.11 o 
  -2  -9  15        0.00        0.95      1.84 o 
  -1  -9  15        0.49       -1.87      1.49 o 
   0  -9  15       12.71       17.74      3.00 o 
   1  -9  15        4.37        7.24      2.40 o 
   2  -9  15        0.31        0.02      1.73 o 
   3  -9  15        1.03        1.46      1.59 o 
  -5  -8  15        2.04        4.94      1.58 o 
  -4  -8  15       16.64       19.32      2.72 o 
  -3  -8  15       48.48       54.71      4.22 o 
  -2  -8  15        9.27       11.26      2.62 o 
  -1  -8  15        2.43        1.98      1.98 o 
   0  -8  15       11.13       13.25      2.64 o 
   1  -8  15       14.45       21.45      3.15 o 
   2  -8  15        0.12        0.44      1.77 o 
   3  -8  15        0.11       -1.87      1.29 o 
   4  -8  15        0.04       -0.67      1.54 o 
  -6  -7  15        3.58        2.01      1.61 o 
  -5  -7  15        0.01       -1.09      1.24 o 
  -4  -7  15        0.00       -0.50      1.17 o 
  -3  -7  15        0.07        1.44      1.21 o 
  -2  -7  15        9.88        7.22      2.18 o 
  -1  -7  15        0.18       -0.31      1.49 o 
   0  -7  15        0.34       -1.24      1.64 o 
   2  -7  15        4.99        5.60      3.36 o 
   3  -7  15        0.80        0.51      1.40 o 
   4  -7  15        0.11       -1.89      1.41 o 
  -6  -6  15        5.57        5.43      1.70 o 
  -5  -6  15        0.35       -0.76      1.19 o 
  -4  -6  15       11.41       11.58      1.95 o 
  -3  -6  15        4.60        6.26      1.41 o 
  -2  -6  15       17.75       17.30      1.93 o 
  -1  -6  15        4.45        2.06      1.75 o 
   0  -6  15        3.89        1.18      1.64 o 
   1  -6  15       13.81       11.96      1.78 o 
   2  -6  15       13.85       14.63      1.97 o 
   3  -6  15        0.02       -0.45      1.55 o 
   4  -6  15        3.14        6.91      3.75 o 
  -6  -5  15        3.33        3.17      2.35 o 
  -5  -5  15        9.38        9.84      1.68 o 
  -4  -5  15        2.30        1.91      1.20 o 
  -3  -5  15        0.26       -0.11      1.00 o 
  -2  -5  15        2.54        2.44      2.39 o 
  -1  -5  15        6.33        5.18      1.28 o 
   0  -5  15       54.71       62.41      4.04 o 
   1  -5  15        2.21        2.33      1.25 o 
   2  -5  15        4.13        3.12      2.24 o 
   3  -5  15        1.41        0.28      1.31 o 
   4  -5  15        2.44       -1.50      1.38 o 
  -7  -4  15       19.87       14.61      3.20 o 
  -6  -4  15        3.34        8.90      2.69 o 
  -5  -4  15        0.95       -0.38      1.62 o 
  -4  -4  15        2.11        2.44      1.75 o 
  -3  -4  15       11.58       10.65      1.55 o 
  -2  -4  15       10.62       11.35      1.54 o 
  -1  -4  15        3.65        3.13      1.18 o 
   0  -4  15        5.80        7.61      1.55 o 
   1  -4  15       21.13       28.85      2.28 o 
   2  -4  15        0.65       -0.50      1.20 o 
   3  -4  15        0.01       -1.12      1.52 o 
   4  -4  15        0.13        0.06      2.32 o 
  -7  -3  15        1.12        2.62      2.38 o 
  -6  -3  15       26.46       33.57      3.93 o 
  -5  -3  15        0.29        1.04      1.80 o 
  -4  -3  15        2.71        1.53      1.78 o 
  -3  -3  15        0.47        1.58      1.73 o 
  -2  -3  15       13.12        9.72      1.47 o 
  -1  -3  15        8.35        8.96      1.19 o 
   0  -3  15        6.95       10.60      1.54 o 
   1  -3  15       14.57       12.06      1.64 o 
   2  -3  15        6.33        7.58      1.66 o 
   3  -3  15        2.40        1.36      2.01 o 
   4  -3  15        2.16        4.19      2.16 o 
  -7  -2  15        3.83        2.82      2.35 o 
  -6  -2  15        7.24       12.34      2.93 o 
  -5  -2  15        7.77       15.50      3.04 o 
  -4  -2  15       12.80       11.52      2.66 o 
  -3  -2  15        3.58        5.64      2.11 o 
  -2  -2  15       73.46       66.90      4.55 o 
  -1  -2  15       18.44       15.99      1.76 o 
   0  -2  15       14.43       15.41      1.60 o 
   1  -2  15       33.46       33.45      1.85 o 
   2  -2  15       29.76       30.39      1.88 o 
   3  -2  15       20.15       23.00      2.86 o 
   4  -2  15       17.99       25.43      2.57 o 
  -7  -1  15        3.76        5.60      2.58 o 
  -6  -1  15        0.86        1.15      1.93 o 
  -5  -1  15        5.14        0.73      1.91 o 
  -4  -1  15        2.92        4.22      2.13 o 
  -3  -1  15       37.56       33.70      3.57 o 
  -2  -1  15        1.20        0.00      1.60 o 
  -1  -1  15        3.46        5.56      2.40 o 
   0  -1  15        2.76        2.73      1.82 o 
   1  -1  15        4.43        3.82      0.98 o 
   2  -1  15        3.61        3.83      1.07 o 
   3  -1  15        6.16        5.92      1.25 o 
   4  -1  15        0.14        1.33      1.80 o 
  -7   0  15        8.53       11.28      3.17 o 
  -6   0  15        2.41        4.97      2.31 o 
  -5   0  15        0.31        2.24      2.02 o 
  -4   0  15        9.71       14.21      2.95 o 
  -3   0  15       11.08        6.93      2.35 o 
  -2   0  15       38.20       36.64      2.49 o 
  -1   0  15        2.02        0.45      1.72 o 
   0   0  15       20.81       18.80      2.05 o 
   1   0  15        6.13        4.43      1.41 o 
   2   0  15        6.14        7.97      1.66 o 
   3   0  15        3.20        3.94      1.54 o 
   4   0  15        4.52        2.74      1.19 o 
  -6   1  15       20.79       23.85      3.71 o 
  -5   1  15       51.90       48.51      4.64 o 
  -4   1  15        6.10        9.17      2.73 o 
  -3   1  15       46.74       39.74      4.00 o 
  -2   1  15        9.19        7.27      1.53 o 
  -1   1  15       20.94       24.28      3.86 o 
   0   1  15       22.96       18.73      2.13 o 
   1   1  15        1.45       -0.37      1.13 o 
   2   1  15        0.04        1.77      1.31 o 
   3   1  15        0.81       -0.42      1.33 o 
  -6   2  15       24.36       25.84      3.89 o 
  -5   2  15       54.32       47.07      4.60 o 
  -4   2  15       60.08       64.08      5.08 o 
  -3   2  15        1.28        1.23      1.28 o 
  -2   2  15        0.00       -1.49      0.99 o 
  -1   2  15        2.50        2.02      1.64 o 
   0   2  15        0.03        0.26      1.14 o 
   1   2  15        0.62        2.12      1.33 o 
   2   2  15        2.72        4.71      1.62 o 
   3   2  15        0.11       -0.58      1.41 o 
  -6   3  15        6.62        8.21      2.91 o 
  -5   3  15        0.33        0.18      2.11 o 
  -4   3  15        9.95       16.92      3.42 o 
  -3   3  15        4.24        3.04      1.45 o 
  -2   3  15        1.68        0.99      1.42 o 
  -1   3  15        4.17        2.20      1.33 o 
   0   3  15        2.97        1.07      1.30 o 
   1   3  15        5.31        6.22      1.79 o 
   2   3  15        3.19        5.29      2.12 o 
   3   3  15        7.79        4.71      1.81 o 
  -5   4  15        0.14        0.75      2.13 o 
  -4   4  15        0.70       -0.82      2.00 o 
  -3   4  15        0.35        1.03      1.37 o 
  -2   4  15        4.55        7.96      1.80 o 
  -1   4  15        0.16        1.32      1.48 o 
   0   4  15        1.79        3.15      1.49 o 
   1   4  15        4.88        7.66      1.91 o 
   2   4  15        0.08       -2.40      1.60 o 
  -4   5  15        2.63        3.97      1.56 o 
  -3   5  15        2.83        3.33      1.50 o 
  -2   5  15        0.27        2.26      1.54 o 
  -1   5  15        0.31       -0.52      1.70 o 
   0   5  15        4.95        5.63      1.84 o 
   1   5  15        0.08        0.12      2.59 o 
  -3   6  15        5.15        6.26      2.44 o 
  -2   6  15        0.79       -0.38      1.40 o 
  -1   6  15        1.46        0.33      1.39 o 
  -2 -10  16        3.89        2.75      2.31 o 
  -1 -10  16        3.26        5.91      2.46 o 
   0 -10  16        3.89        2.55      2.44 o 
  -3  -9  16        5.10        4.53      2.53 o 
  -2  -9  16        1.64        1.11      2.04 o 
  -1  -9  16       12.55       11.92      2.71 o 
   0  -9  16        5.87        2.40      2.18 o 
   1  -9  16        0.35        2.86      2.33 o 
  -4  -8  16       14.52       18.07      3.04 o 
  -3  -8  16       12.60       14.45      2.80 o 
  -2  -8  16        1.89        2.20      2.11 o 
  -1  -8  16        2.39        2.42      2.09 o 
   0  -8  16        3.53        3.80      2.24 o 
   1  -8  16       13.26       18.96      3.13 o 
   2  -8  16       10.27        9.28      2.51 o 
  -5  -7  16        0.08       -0.20      1.44 o 
  -4  -7  16        6.60        4.66      1.54 o 
  -3  -7  16        0.05       -1.02      1.82 o 
  -2  -7  16        0.09        1.75      1.89 o 
  -1  -7  16        0.18       -1.11      1.75 o 
   0  -7  16       17.58       13.06      2.71 o 
   2  -7  16        0.03        0.04      1.35 o 
   3  -7  16        3.88        5.71      2.09 o 
  -5  -6  16        0.90       -1.26      2.25 o 
  -4  -6  16        9.89       13.70      1.87 o 
  -3  -6  16        2.73        0.56      1.26 o 
  -2  -6  16        3.70        5.55      2.02 o 
  -1  -6  16       12.61       16.14      2.71 o 
   0  -6  16        0.72        2.53      1.80 o 
   1  -6  16        1.26        0.27      1.73 o 
   2  -6  16        9.88       14.40      2.08 o 
   3  -6  16        3.60       10.55      2.06 o 
  -5  -5  16        0.13       -1.51      1.71 o 
  -4  -5  16        6.33       11.23      2.60 o 
  -3  -5  16       24.39       25.43      2.12 o 
  -2  -5  16        3.83        5.05      1.37 o 
  -1  -5  16        2.82        3.75      1.29 o 
   0  -5  16        1.41        3.02      1.84 o 
   1  -5  16        6.62        7.04      1.65 o 
   2  -5  16        6.36        6.47      1.74 o 
   3  -5  16        0.33        0.96      1.56 o 
  -6  -4  16        2.99        1.38      2.13 o 
  -5  -4  16        2.61        3.62      2.15 o 
  -4  -4  16        3.57        2.15      1.98 o 
  -3  -4  16        0.23        1.24      1.69 o 
  -2  -4  16        7.22        7.88      2.31 o 
  -1  -4  16       33.91       44.04      3.14 o 
   0  -4  16        0.99        0.11      1.47 o 
   1  -4  16       10.83       17.10      2.03 o 
   2  -4  16        0.09        1.37      1.65 o 
   3  -4  16        0.21       -1.04      1.37 o 
  -6  -3  16       16.01       22.16      3.71 o 
  -5  -3  16        0.01        0.69      1.93 o 
  -4  -3  16        1.26        2.04      2.02 o 
  -3  -3  16        0.52       -2.16      1.44 o 
  -2  -3  16        4.50       10.08      2.49 o 
  -1  -3  16        0.01       -0.38      1.58 o 
   1  -3  16        4.20        3.13      1.82 o 
   2  -3  16       51.46       45.80      3.01 o 
   3  -3  16        9.18       10.55      2.85 o 
  -6  -2  16        3.41        5.33      2.51 o 
  -5  -2  16        2.25        2.35      2.22 o 
  -4  -2  16        0.38       -1.71      1.78 o 
  -3  -2  16       17.79       20.05      3.15 o 
  -2  -2  16        9.86       11.83      2.60 o 
  -1  -2  16        3.94        4.64      1.40 o 
   0  -2  16       16.98       19.52      2.06 o 
   1  -2  16        1.19        0.35      1.21 o 
   2  -2  16       20.51       21.25      2.09 o 
   3  -2  16       27.23       31.24      3.33 o 
  -6  -1  16       16.72       19.83      3.57 o 
  -5  -1  16       23.94       24.73      3.66 o 
  -4  -1  16       56.99       41.56      4.26 o 
  -3  -1  16        2.50        0.02      1.80 o 
  -2  -1  16       12.04       11.90      2.78 o 
  -1  -1  16        0.73       -0.41      1.10 o 
   0  -1  16        1.73        5.95      1.45 o 
   1  -1  16       12.30       18.26      2.11 o 
   2  -1  16        1.18       -1.36      1.16 o 
   3  -1  16        0.02       -0.69      1.89 o 
  -6   0  16       10.28        9.33      3.04 o 
  -5   0  16        0.91        0.40      2.18 o 
  -4   0  16        0.13       -2.36      1.58 o 
  -3   0  16        0.52        0.31      1.98 o 
  -2   0  16        4.96        4.71      2.24 o 
  -1   0  16        0.98       -0.31      1.12 o 
   0   0  16        0.95        1.68      2.06 o 
   1   0  16        1.30        2.91      1.36 o 
   2   0  16        0.01       -1.39      1.70 o 
   3   0  16        3.39        1.89      1.56 o 
  -5   1  16       81.80       83.13      5.97 o 
  -4   1  16      104.89      109.44      6.57 o 
  -3   1  16        5.28        5.15      2.40 o 
  -2   1  16       10.95       10.80      2.75 o 
  -1   1  16        2.65        5.55      2.18 o 
   0   1  16        0.01       -1.80      1.59 o 
   1   1  16       16.61       16.88      2.22 o 
   2   1  16        0.27       -1.68      1.51 o 
  -5   2  16        1.20        3.77      2.64 o 
  -4   2  16        5.04        5.28      2.55 o 
  -3   2  16        1.66        0.80      2.13 o 
  -2   2  16        0.91        1.71      1.35 o 
  -1   2  16       10.29       10.49      1.93 o 
   0   2  16       28.87       27.23      2.60 o 
   1   2  16        1.47        0.73      1.38 o 
   2   2  16       15.24       12.09      2.10 o 
  -4   3  16       13.85       12.34      3.24 o 
  -3   3  16        2.22        2.62      2.26 o 
  -2   3  16        1.10       -0.36      2.44 o 
  -1   3  16        2.30        2.90      1.48 o 
   0   3  16        0.39       -1.07      1.25 o 
   1   3  16        0.14       -0.64      1.36 o 
  -3   4  16        0.03        0.29      1.37 o 
  -2   4  16        1.24        1.02      1.87 o 
  -1   4  16       15.05       15.73      2.34 o 
   0   4  16        9.22       11.23      2.18 o 
  -2  -8  17        5.33        7.26      2.38 o 
  -1  -8  17        2.74        5.60      2.42 o 
   0  -8  17        2.74        6.46      2.46 o 
  -3  -7  17       11.79       14.90      2.82 o 
  -2  -7  17       14.81       15.05      2.86 o 
  -1  -7  17        2.49        2.35      2.26 o 
   0  -7  17        3.87        1.33      2.04 o 
   1  -7  17        7.83       14.19      2.86 o 
  -4  -6  17        0.01        0.69      1.93 o 
  -3  -6  17        4.50        3.31      1.46 o 
  -2  -6  17       19.72       25.33      3.17 o 
  -1  -6  17        0.03       -2.46      1.64 o 
   0  -6  17        6.78        7.75      2.38 o 
   2  -6  17        8.08        7.28      2.92 o 
  -4  -5  17        0.65        1.40      2.02 o 
  -3  -5  17        0.06       -0.95      1.82 o 
  -2  -5  17        7.64        8.24      2.51 o 
  -1  -5  17        2.27        3.95      2.04 o 
   0  -5  17       17.66       17.72      2.91 o 
   1  -5  17        2.77       -1.71      1.71 o 
   2  -5  17        0.08        0.54      2.49 o 
  -4  -4  17        0.23        0.95      2.02 o 
  -3  -4  17        0.01       -0.47      1.78 o 
  -2  -4  17        0.36        1.73      1.91 o 
  -1  -4  17        0.01       -2.33      1.55 o 
   1  -4  17        7.09        9.77      1.89 o 
   2  -4  17        0.61        0.09      1.52 o 
  -5  -3  17        2.77        4.48      2.53 o 
  -4  -3  17        0.04       -2.24      1.78 o 
  -3  -3  17        2.00        0.60      1.87 o 
  -2  -3  17       12.91       18.98      3.11 o 
  -1  -3  17        0.11       -2.09      1.75 o 
   0  -3  17        4.81        9.01      2.46 o 
   1  -3  17        8.28       13.68      3.33 o 
   2  -3  17       38.52       57.29     18.11 o 
  -5  -2  17        1.26        3.46      2.46 o 
  -4  -2  17        4.56        5.48      2.55 o 
  -3  -2  17        0.11        1.98      2.11 o 
  -2  -2  17        0.17       -1.20      1.69 o 
  -1  -2  17        3.79        4.82      2.24 o 
   0  -2  17        7.65        9.19      4.23 o 
   1  -2  17        1.00        1.82      1.34 o 
  -4  -1  17        5.95        7.57      2.78 o 
  -3  -1  17        5.54        5.62      2.44 o 
  -2  -1  17        0.41        1.62      2.06 o 
  -1  -1  17        0.07       -1.84      1.71 o 
   0  -1  17       11.14       12.68      1.95 o 
   1  -1  17        3.26        0.98      1.37 o 
  -4   0  17       13.55       12.57      3.29 o 
  -3   0  17        0.27        3.84      2.38 o 
  -2   0  17        5.93        8.26      2.73 o 
  -1   0  17        1.36        1.27      1.78 o 
   0   0  17        0.81        1.20      1.39 o 
   1   0  17        0.70        1.31      1.51 o 
  -4   1  17       13.66       10.61      3.09 o 
  -3   1  17       10.11        8.59      2.93 o 
  -2   1  17        0.06        1.95      2.24 o 
  -1   1  17        0.07        2.31      2.43 o 
   0   1  17        1.67        2.39      1.49 o 
  -3   2  17        6.75        6.68      2.71 o 
  -2   2  17        0.16       -2.80      1.87 o 
  -1   2  17        0.09        0.95      1.42 o 
  -2  -4  18        1.51        2.29      2.22 o 
  -2  -3  18        0.85        0.02      1.87 o 
  -1  -3  18       14.78       15.90      3.06 o 
  -2  -2  18        0.98       -0.60      2.13 o 
  -1  -2  18       15.76       15.34      3.17 o 
                                                 
